# Supplementary material for: Artificial Intelligence Performance in Image-Based Cancer Identification: Umbrella Review of Systematic Reviews
Source: J Med Internet Res. 2025 Apr 1;27:e53567. doi: 10.2196/53567 (PMC12000792; doi:10.2196/53567)
Supplement: Multimedia Appendix 2 [file jmir_v27i1e53567_app2.xlsx]

## Sheet: Search strategy
Multimedia Appendix 2. Search terms and search strategy.
Literature search strategy in PubMed	Number of literatures
("Artificial intelligence" OR "machine learning" OR "deep learning" OR "neural network" ) AND ("carcinoma" OR "tumor" OR "cancer" OR "neoplas*" OR "maligna*" ) AND ("meta-analysis" OR "systematic review" )	804
Literature search strategy in Embase
#1 'artificial intelligence'/exp OR 'machine learning'/exp OR 'deep learning'/exp OR 'neural network'/exp	1707
#2 'carcinoma'/exp OR 'tumor'/exp OR 'cancer'/exp OR 'neoplas*'OR 'maligna*'/exp
#3 'meta-analysis' OR 'systematic review'/exp
#4 #1 AND #2 AND #3
Literature search strategy in Web of Science
("Artificial intelligence" OR "machine learning" OR "deep learning" OR "neural network" ) AND ("carcinoma" OR "tumor" OR "cancer" OR "neoplas*" OR "maligna*" ) AND ("meta-analysis" OR "systematic review" )	880
Literature search strategy in Cochrane
("Artificial intelligence" OR "machine learning" OR "deep learning" OR "neural network" ) AND ("carcinoma" OR "tumor" OR "cancer" OR "neoplas*" OR "maligna*" ) AND ("meta-analysis" OR "systematic review" )	196
Literature search strategy in IEEE
#1 ("All Metadata":"artificial intelligence" OR "All Metadata":"machine learning" OR "All Metadata":"deep learning" OR "All Metadata":"neural network")	103
#2 ("All Metadata":"cancer" OR "All Metadata":"tumor" OR "All Metadata":"neoplas*" OR "All Metadata":"carcinoma" OR "All Metadata":"maligna*")
#3 ("All Metadata":"meta-analysis" OR "All Metadata":"systematic review")
#4 #1 AND #2 AND #3
