# Supplementary material for: Artificial Intelligence Performance in Image-Based Cancer Identification: Umbrella Review of Systematic Reviews
Source: J Med Internet Res. 2025 Apr 1;27:e53567. doi: 10.2196/53567 (PMC12000792; doi:10.2196/53567)
Supplement: Multimedia Appendix 3 [file jmir_v27i1e53567_app3.xlsx]

## Sheet: List of excluded study
Multimedia Appendix 3. List of the excluded records during the process of full-text checking.
No noninvasive images (N=27)
1	Agrawal, T., Bhawal, A., & Ganapathy, K. The Meta-Analysis AI in Cervical Cancer Detection and Diagnosis. 2023 International Conference on Advances in Computation, Communication and Information Technology (ICAICCIT), 2023; 1264-1269.
2	Allahqoli L, Laganà AS, Mazidimoradi A, et al. Diagnosis of Cervical Cancer and Pre-Cancerous Lesions by Artificial Intelligence: A Systematic Review. Diagnostics (Basel). 2022;12(11):2771. Published 2022 Nov 13. doi:10.3390/diagnostics12112771
3	Bhattacharya I, Khandwala YS, Vesal S, et al. A review of artificial intelligence in prostate cancer detection on imaging.Ther Adv Urol. 2022;14:17562872221128791. Published 2022 Oct 10. doi:10.1177/17562872221128791
4	Bisdas, S. , Seguin, J. , Roettger, D. , Yoneoka, D. , Shaikh, F. . Performance of machine learning-augmented analysis of radiomics for the head and neck cancer histopathological diagnosis: a systematic review and meta-analysis. Journal of Clinical Oncology, 2020; 38(15_suppl), e18526-e18526.
5	Davri A, Birbas E, Kanavos T, et al. Deep Learning on Histopathological Images for Colorectal Cancer Diagnosis: A Systematic Review. Diagnostics (Basel). 2022;12(4):837. Published 2022 Mar 29. doi:10.3390/diagnostics12040837
6	Elmejgari, C. , Nadir, Y. , Qbadou, M. . Deep Learning Based Techniques for Breast Cancer Classification: A Systematic Review. 2024 4th International Conference on Innovative Research in Applied Science, Engineering and Technology (IRASET). IEEE.
7	Girolami I, Marletta S, Pantanowitz L, et al. Impact of image analysis and artificial intelligence in thyroid pathology, with particular reference to cytological aspects. Cytopathology. 2020;31(5):432-444. doi:10.1111/cyt.12828
8	Latha, D. S. , Lakshmi, P. V. , Fathima, S. . Staging Prediction in Cervical Cancer Patients – A Machine Learning Approach.
9	Magalhaes C, Mendes J, Vardasca R. The role of AI classifiers in skin cancer images. Skin Res Technol. 2019;25(5):750-757. doi:10.1111/srt.12713
10	Marletta S, Eccher A, Martelli FM, et al. Artificial intelligence-based algorithms for the diagnosis of prostate cancer: A systematic review. Am J Clin Pathol. 2024;161(6):526-534. doi:10.1093/ajcp/aqad182IF: 2.3 Q2
11	Massoud Sokouti, Ramin Sadeghi, Investigation of diagnostic value of artificial intelligence systems in the diagnosis of breast cancer based on histopathological images using Meta-MUMS DTA tool, Epidemiology Biostatistics and Public Health - 2020, Volume 17, Number 2
12	Mathieu, R. . The application of artificial intelligence in prostate cancer management—what improvements can be expected? a systematic review. Applied Sciences, 2020; 10.
13	Nindrea RD, Aryandono T, Lazuardi L, Dwiprahasto I. Diagnostic Accuracy of Different Machine Learning Algorithms for Breast Cancer Risk Calculation: a Meta-Analysis. Asian Pac J Cancer Prev. 2018 Jul 27;19(7):1747-1752. doi: 10.22034/APJCP.2018.19.7.1747. PMID: 30049182; PMCID: PMC6165638.
14	Potipimpanon P, Charakorn N, Hirunwiwatkul P. A comparison of artificial intelligence versus radiologists in the diagnosis of thyroid nodules using ultrasonography: a systematic review and meta-analysis. Eur Arch Otorhinolaryngol. 2022;279(11):5363-5373. doi:10.1007/s00405-022-07436-1
15	Rabaan AA, Bakhrebah MA, AlSaihati H, et al. Artificial Intelligence for Clinical Diagnosis and Treatment of Prostate Cancer. Cancers (Basel). 2022;14(22):5595. Published 2022 Nov 14. doi:10.3390/cancers14225595
16	Sharma, A. , Rani, R. . A systematic review of applications of machine learning in cancer prediction and diagnosis. Archives of Computational Methods in Engineering, 2021;1-22.
17	Song, D. Y. , Kim, S. Y. , Bong, G. , Kim, J. M. , Yoo, H. J. . The use of artificial intelligence in screening and diagnosis of autism spectrum disorder: a literature review. Soa--ch'ongsonyon chongsin uihak Journal of child & adolescent psychiatry, 2019; 30(4), 145-152.
18	Tandon R, Agrawal S, Rathore NPS, Mishra AK, Jain SK. A systematic review on deep learning-based automated cancer diagnosis models. J Cell Mol Med. 2024;28(6):e18144. doi:10.1111/jcmm.18144
19	Uzun Ozsahin D, Ikechukwu Emegano D, Uzun B, Ozsahin I. The Systematic Review of Artificial Intelligence Applications in Breast Cancer Diagnosis. Diagnostics (Basel). 2022;13(1):45. Published 2022 Dec 23. doi:10.3390/diagnostics13010045IF: 3.0 Q1
20	Vadhwana B, Tarazi M, Patel V. The Role of Artificial Intelligence in Prospective Real-Time Histological Prediction of Colorectal Lesions during Colonoscopy: A Systematic Review and Meta-Analysis. Diagnostics (Basel). 2023;13(20):3267. Published 2023 Oct 20. doi:10.3390/diagnostics13203267
21	Van Booven DJ, Kuchakulla M, Pai R, et al. A Systematic Review of Artificial Intelligence in Prostate Cancer. Res Rep Urol. 2021;13:31-39. Published 2021 Jan 22. doi:10.2147/RRU.S268596IF: 2.0 Q2
22	Vargas-Cardona HD, Rodriguez-Lopez M, Arrivillaga M, et al. Artificial intelligence for cervical cancer screening: Scoping review, 2009-2022. Int J Gynaecol Obstet. 2024;165(2):566-578. doi:10.1002/ijgo.15179IF: 2.6 Q2
23	Wahyu Wulaningsih, Abdullah Akram, Janella Benemile, et al. Deep learning-based computer-aided diagnostic models versus other methods for predicting malignancy risk in CT-detected pulmonary nodules. posted June 8, 2023. doi: https://doi.org/10.1101/2023.06.06.23291012
24	Wang Q, Wang A, Wu X, et al. Radiomics models for preoperative prediction of the histopathological grade of hepatocellular carcinoma: A systematic review and radiomics quality score assessment. Eur J Radiol. 2023;166:111015. doi:10.1016/j.ejrad.2023.111015
25	Wang TW, Hong JS, Chiu HY, Chao HS, Chen YM, Wu YT. Standalone deep learning versus experts for diagnosis lung cancer on chest computed tomography: a systematic review. Eur Radiol. Published online May 22, 2024. doi:10.1007/s00330-024-10804-6
26	Warin K, Suebnukarn S. Deep learning in oral cancer- a systematic review. BMC Oral Health. 2024;24(1):212. Published 2024 Feb 10. doi:10.1186/s12903-024-03993-5
27	Xu L, Gao J, Wang Q, et al. Computer-Aided Diagnosis Systems in Diagnosing Malignant Thyroid Nodules on Ultrasonography: A Systematic Review and Meta-Analysis. Eur Thyroid J. 2020;9(4):186-193. doi:10.1159/000504390
No systematic review (N=58)
1	Aedentrisa Yasmanda Paulindino, Bens Pardamean, et al. A Systematic Literature Review of CNN Approaches in Classifying Brain Tumor. 2023 6th International Conference of Computer and Informatics Engineering (IC2IE) | 979-8-3503-4516-2/23/$31.00 ©2023 IEEE | DOI: 10.1109/IC2IE60547.2023.10331371
2	Alabi, R.O., Almangush, A., Elmusrati, M.S., Leivo, I., & Mäkitie, A.A. 178 Implementation challenges of artificial intelligence-based radiomics in head and neck oncology: A systematic review. Radiotherapy and Oncology. 2024
3	Anand Kumar Arvind J. Trindade David H. Robbins Arun Swaminath Evin J. McCabe Petros C. Benias COMPUTER-AIDED DIAGNOSIS IN ENDOSCOPIC DETECTION OF EARLY NEOPLASIA IN BARRETT’S ESOPHAGUS: A SYSTEMATIC REVIEW AND META_x005f ANALYSIS DOI:https://doi.org/10.1016/j.gie.2022.04.954 , 2022 Published by Elsevier Inc.
4	Ayana G, Dese K, Choe SW. Transfer Learning in Breast Cancer Diagnoses via Ultrasound Imaging. Cancers (Basel). 2021;13(4):738. Published 2021 Feb 10. doi:10.3390/cancers13040738
5	Bateman RM, Sharpe MD, Jagger JE, et al. 36th International Symposium on Intensive Care and Emergency Medicine : Brussels, Belgium. 15-18 March 2016 [published correction appears in Crit Care. 2016 Oct 24;20:347. doi: 10.1186/s13054-016-1358-6]. Crit Care. 2016;20(Suppl 2):94. Published 2016 Apr 20. doi:10.1186/s13054-016-1208-6
6	Belue MJ, Turkbey B. Tasks for artificial intelligence in prostate MRI. Eur Radiol Exp. 2022;6(1):33. Published 2022 Jul 31. doi:10.1186/s41747-022-00287-9
7	Bhattacharya I, Khandwala YS, Vesal S, et al. A review of artificial intelligence in prostate cancer detection on imaging. Ther Adv Urol. 2022;14:17562872221128791. Published 2022 Oct 10. doi:10.1177/17562872221128791
8	Celestina Tolosa, Suchapa Arayakarnkul, Ekin Inal, et al. ASGE New Technology II REDUCTION OF ADENOMA MISS RATE WITH ARTIFICIAL INTELLIGENCE (AI): A META-ANALYSIS OF RANDOMIZED TANDEM TRIALS OF AI-ASSISTED COLONOSCOPY.Volume 97, No. 6S : 2023 GASTROINTESTINAL ENDOSCOPY AB727.
9	Chatterjee S, Alkhaldi R, Yaddav P, Bethineedi LD, Bankole NDA. Diagnostic performance of machine learning-based magnetic resonance algorithm vs conventional magnetic resonance imaging for predicting the likelihood of brain tumours. Clin Med (Lond). 2022;22(Suppl 4):5-6. doi:10.7861/clinmed.22-4-s5
10	Domingues, I., Pereira, G., Martins, P. et al. Using deep learning techniques in medical imaging: a systematic review of applications on CT and PET. Artif Intell Rev 53, 4093–4160 (2020). https://doi.org/10.1007/s10462-019-09788-3
11	Eloise Yemima Sari, Ihsan Najam Bimasakti Kiscahyadi, Merlyn Gracia, et al. Melanoma Skin Cancer Classification using Machine Learning: A Systematic Literature Review. 2022 2nd International Conference on Information Technology and Education (ICIT&E). DOI: 10.1109/ICITE54466.2022.9759852.
12	G. Chandra, K. D. Irisha, V. I. Vica, P. A. Suri and M. E. Syahputra, "Systematic Literature Review on Application of Artificial Intelligence in Cancer Detection Using Image Processing," 2022 3rd International Conference on Artificial Intelligence and Data Sciences (AiDAS), IPOH, Malaysia, 2022, pp. 273-277, doi: 10.1109/AiDAS56890.2022.9918734.
13	Gabriel cassinelli petersen, julia shatalov Tej verma, et al. Comparing Deep Learning and Classical Machine Learning Methods For Differentiating Primary CNS Lymphomas From Gliomas -A Systematic Review.May 3, 2022 issue 98 (18 supplement) https://doi.org/10.1212/WNL98.18 supplement.2899
14	Gomes, R.S., Peixoto de Oliveira, G.H., Ribeiro Jordão Sasso, J., Kotinda, A.P., Matsubayashi, C.O., Veras, M.D., Bernardo, W., Cavassola, P.R., De Moura, E.G. ENDOSCOPIC ULTRASOUND-ASSISTED BY ARTIFICIAL INTELLIGENCE FOR DIAGNOSIS OF GASTROINTESTINAL SUBEPITHELIAL LESIONS: SYSTEMATIC REVIEW AND META-ANALYSIS. Gastrointestinal Endoscopy. 2023
15	Gong EJ, Bang CS, Lee JJ, Yang YJ, Baik GH. Impact of the Volume and Distribution of Training Datasets in the Development of Deep-Learning Models for the Diagnosis of Colorectal Polyps in Endoscopy Images. Journal of Personalized Medicine. 2022; 12(9):1361. https://doi.org/10.3390/jpm12091361
16	Harsh Patel, Dhruvil Radadiya, Sachin Srinivasan, et al. Comparison Of Mean Adenoma Per Colonoscopy Using Artifcial Intellgence Systems Vs Standard Colonscopy: A Systematic Review And META-Analysis Of Randomized Controlled Studies. Volume 97, No. 6S : 2023 GASTROINTESTINAL ENDOSCOPY AB719
17	Hesson, N. The Role of Computer-Aided Diagnosis (CAD) in the Diagnosis and Characterization of Thyroid Nodules when Combined with Conventional Ultrasound: A Literature Review. Journal of Medical Imaging and Radiation Sciences. 2019
18	Hidetoshi Ohta, Hideyuki Ihara, Artificial Intelligence Endoscopy AI IN COLONOSCOPY FOR THE DETECTION OF COLORECTAL NEOPLASIA: A META-ANALYSIS OF RANDOMIZED AND NON-RANDOMIZED STUDIES
19	ImplantMuller SA, Te Riele ASJM. Implantable cardioverter-defibrillator shocks during long-term follow-up in arrhythmogenic right ventricular cardiomyopathy. Heart. 2023;109(15):1126-1127. Published2023 Jul 12. doi:10.1136/heartjnl-2022-322138able cardioverter–defibrillator shocks during long-term follow-up in arrhythmogenic right ventricular cardiomyopathy
20	Judit Rosta Szandra Gyöngyi Kis Adham AlgerafiNorina Szabó Diseases of The Nervous System (including, infective and psychiatric), DOI:https://doi.org/10.1016/j.ibneur.2023.08.1182,
21	Liu Q, Qu M, Sun L, Wang H. Accuracy of ultrasonic artificial intelligence in diagnosing benign and malignant breast diseases: A protocol for systematic review and meta-analysis. Medicine (Baltimore). 2021;100(50):e28289. doi:10.1097/MD.0000000000028289
22	Liu R, Li H, Liang F, et al. Diagnostic accuracy of different computer-aided diagnostic systems for malignant and benign thyroid nodules classification in ultrasound images: A systematic review and meta-analysis protocol. Medicine (Baltimore). 2019;98(29):e16227. doi:10.1097/MD.0000000000016227
23	Mahmood H, Shaban M, Rajpoot N, Khurram SA. Artificial Intelligence-based methods in head and neck cancer diagnosis: an overview. Br J Cancer. 2021;124(12):1934-1940. doi:10.1038/s41416-021-01386-x
24	McCann, E., Goto, D., Griffiths, J., Hollywood, A., & Spiteri, C. OP544 Appraising Variation In Health Technology Assessment Of Novel Immuno-Oncology Medicines In Australia, Canada, France, And The United Kingdom. International Journal of Technology Assessment in Health Care, 2020; 36, 14 - 14.
25	Muhammad Rifqi Ramadhani, Indah Soesanti, Indriana Hidayah. Brain Tumor Classification Based on Deep Learning Algorithms: A Systematic Literature Review. 2023 8th International Conference on Information Technology and Digital Applications (ICITDA) | 979-8-3503-4469-1/23/$31.00 ©2023 IEEE | DOI: 10.1109/ICITDA60835.2023.10427361
26	Nadia Guidozzi, Nainika Menon, Swathikan Chidambaram, Sheraz Rehan Markar, 406. A SYSTEMATIC REVIEW AND META-ANALYSIS ON THE USE OF ARTIFICIAL INTELLIGENCE IN THE ENDOSCOPIC DIAGNOSIS OF ESOPHAGEAL CANCER, Diseases of the Esophagus, Volume 36, Issue Supplement_2, September 2023, doad052.206
27	Niklas Tillmanns, Avery Lum, Waverly Brim, et al. Bias assessment of Artifcial Intelligence papers in Gliomasegmentation usingTRIPOD.May 3, 2022 issue 98(18 supplement) https://doi.org/10.1212/WNL.98.18 supplement.2764
28	Niklas Tillmanns, Avery Lum, Waverly Brim, et al. Machine learning approaches for automated segmentation of gliomas. May3.2022 issue98 (18_supplement)https://doiorg/10.1212/WNL.98.18 supplement.2706
29	Njei B, Kanmounye US, Seto N, et al. Artificial intelligence in medical imaging for cholangiocarcinoma diagnosis: A systematic review with scientometric analysis. J Gastroenterol Hepatol. 2023;38(6):874-882. doi:10.1111/jgh.16180
30	Pan H, Cai M, Liao Q, et al. Artificial Intelligence-Aid Colonoscopy Vs. Conventional Colonoscopy for Polyp and Adenoma Detection: A Systematic Review of 7 Discordant Meta-Analyses. Front Med (Lausanne). 2022;8:775604. Published 2022 Jan 13. doi:10.3389/fmed.2021.775604
31	Pathania YS, Apalla Z, Salerni G, Patil A, Grabbe S, Goldust M. Non-invasive diagnostic techniques in pigmentary skin disorders and skin cancer. J Cosmet Dermatol. 2022;21(2):444-450. doi:10.1111/jocd.14547
32	Phillip S, Ge, PHYSICIAN AND STAFF ATTITUDES TOWARDS IMPLEMENTATION OF ARTIFICIAL INTELLIGENCE-ASSISTED COLONOSCOPY,DDW ePoster Library. Ge P. 05/23/2022; 353713; Mo1646
33	Priya R. Machine Learning Approaches for Thyroid Cancer Diagnosis of Sonogram Images-A Review,January 2023NeuroQuantology 20(15):2208-221
34	Quanyang W, Yao H, Sicong W, et al. Artificial intelligence in lung cancer screening: Detection, classification, prediction, and prognosis. Cancer Med. 2024;13(7):e7140. doi:10.1002/cam4.7140
35	Rajalaxmi R R, Kavithra S, Gothai E, et al. A Systematic Review Of Lung Cancer Perdiction Using Machine Learning Algorithm. 2022 International Conference on Computer Communication and Informatics (ICCCI ), Jan. 25 – 27, 2022, Coimbatore, INDIA.
36	Ravegnini G, Ferioli M, Pantaleo MA, et al. Radiomics and artificial intelligence in malignant uterine body cancers: Protocol for a systematic review. PLoS One. 2022;17(6):e0267727. Published 2022 Jun 8. doi:10.1371/journal.pone.0267727
37	S Ganesananthan, S Ganesananthan, B S Simpson, J M Norris, 1267 Utility of Artificial Intelligence in the Cystoscopic Detection of Bladder Cancer: A Systematic Review and Meta-Analysis, British Journal of Surgery, Volume 108, Issue Supplement_6, September 2021, znab258.053,
38	Sabrina Piedimonte, Gabriela Rosa, Brigitte Gerstl, et al.Evaluating the use of machine learning use in ovarian cancer: A systematic review.GYNECOLOGIC CANCER. Downloaded from ascopubs.org by 125.59.197.163 on June 29, 2024 from 125.059.197.163
39	Sampieri C, Baldini C, Azam MA, et al. Artificial Intelligence for Upper Aerodigestive Tract Endoscopy and Laryngoscopy: A Guide for Physicians and State-of-the-Art Review. Otolaryngol Head Neck Surg. 2023;169(4):811-829. doi:10.1002/ohn.343
40	Sannasi Chakravarthy S R, Harikumar Rajaguru. A Systematic Review on Screening, Examining and Classification of Breast Cancer. 2021 Smart Technologies, Communication & Robotics (STCR) | 09 – 10 October 2021 | Sathyamangalam. DOI: 10.1109/STCR51658.2021.9588828
41	Schultz EM, Sanders GD, Trotter PR, et al. Validation of two models to estimate the probability of malignancy in patients with solitary pulmonary nodules. Thorax. 2008;63(4):335-341. doi:10.1136/thx.2007.084731
42	Sehrawat, A., Gopi, V.P. , Gupta, A. A Systematic Review on Role of Deep Learning in CT scan for Detection of Gall Bladder Cancer. Arch Computat Methods Eng (2024).
43	Shaker G., Shaker M.From data to diagnosis: How AI and machine learning are changing the game in prostate cancer management.European Urology Open Science 2024;59 (Supplement 1): S85.
44	Sharma A, Kumar R, Yadav G, Garg P. Artificial intelligence in intestinal polyp and colorectal cancer prediction. Cancer Lett. 2023;565:216238. doi:10.1016/j.canlet.2023.216238
45	Singaraju Ramya, Dr.R.I.Minu. The Role of AI in “Oral Cancer” Detection: A Systematic Review and Future Perspective. 2023 5th International Conference on Smart Systems and Inventive Technology (ICSSIT) | 978-1-6654-7467-2/23/$31.00 ©2023 IEEE | DOI: 10.1109/ICSSIT55814.2023.10061090
46	Soleymanjahi, S. , Kolb, J. M. , Chung, S. , Foroutan, F. , Sultan, S. , Shung, D. . Tu2010 provider trust towards adopting real time artificial intelligence in colonoscopy: a systematic review. Gastroenterology, 2024; 166(5), S-1490-S-1491.
47	Sood T, Bhatia R, Khandnor P. Cancer Detection Based on Medical Image Analysis with the Help of Machine Learning and Deep Learning Techniques: A Systematic Literature Review. Curr Med Imaging. 2023;19(13):1487-1522. doi:10.2174/1573405619666230217100130
48	Spadaccini M, Troya J, Khalaf K, et al. Artificial Intelligence-assisted colonoscopy and colorectal cancer screening: Where are we going?. Dig Liver Dis. 2024;56(7):1148-1155. doi:10.1016/j.dld.2024.01.203
49	Spadaccini, M. , Hassan, C. , Mori, Y. , Facciorusso, A. , Maselli, R. , Khalaf, K. , et al. Oc.05.3 performance of ai-aided colonoscopy for the detection of high-risk colorectal cancer precursors: a systematic review and meta-analysis. Digestive and Liver Disease, 54.
50	Spadaccini, M. , Hassan, C. , Yuichi, M. , Halvorsen, N. , Gimeno-Garcia, A. , Nakashima, H. , et al. Artificial intelligence and colorectal neoplasia detection performances in fit+patients: a meta-analysis and systematic review. Endoscopy.
51	Sweeney, E.M., Ramjee, S., Thomas, B., Padma, Mohandas. BT15: A systematic literature review of artificial intelligence‐based smartphone applications for the diagnosis of malignant melanoma: with consideration for skin of colour. British Journal of Dermatology, 2022; 187.
52	Taha A, Saad B, Taha-Mehlitz S, et al. Analysis of artificial intelligence in thyroid diagnostics and surgery: A scoping review. Am J Surg. 2024;229:57-64. doi:10.1016/j.amjsurg.2023.11.019
53	Takiddin A, Schneider J, Yang Y, Abd-Alrazaq A, Househ M. Artificial Intelligence for Skin Cancer Detection: Scoping Review. J Med Internet Res. 2021;23(11):e22934. Published 2021 Nov 24. doi:10.2196/22934
54	Thomas M, Murali S, Simpson BSS, et al. Use of artificial intelligence in the detection of primary prostate cancer in multiparametric MRI with its clinical outcomes: a protocol for a systematic review and meta-analysis. BMJ Open. 2023;13(8):e074009. Published 2023 Aug 22. doi:10.1136/bmjopen-2023-074009
55	Tokat M, van Tilburg L, Koch AD, Spaander MCW. Artificial Intelligence in Upper Gastrointestinal Endoscopy. Dig Dis. 2022;40(4):395-408. doi:10.1159/000518232
56	Tomohiro Tada, A. , Toshiaki Hirasawa, B. , Toshiyuki Yoshio, B. . The role for artificial intelligence in evaluation of upper gi cancer - sciencedirect. Techniques and Innovations in Gastrointestinal Endoscopy, 2020; 22( 2), 66-70.
57	Wong DJ, Gandomkar Z, Wu WJ, et al. Artificial intelligence and convolution neural networks assessing mammographic images: a narrative literature review. J Med Radiat Sci. 2020;67(2):134-142. doi:10.1002/jmrs.385
58	Yahya Sugandi.Y, Indah Soesanti, Hanung Adi Nugroho. A Systematic Literature Review of Convolutional Neural Network Architecture for Lung Disease Detection. 2023 6th International Conference on Information and Communications Technology (ICOIACT) | 979-8-3503-1563-9/23/$31.00 ©2023 IEEE | DOI: 10.1109/ICOIACT59844.2023.10455864
Non-diagnostic (N=17)
1	Alabi RO, Elmusrati M, Leivo I, Almangush A, Mäkitie AA. Artificial Intelligence-Driven Radiomics in Head and Neck Cancer: Current Status and Future Prospects. Int J Med Inform. 2024;188:105464. doi:10.1016/j.ijmedinf.2024.105464
2	Alongi P, Rovera G, Stracuzzi F, et al. Artificial Intelligence in Breast Cancer: A Systematic Review on PET Imaging Clinical Applications. Curr Med Imaging. 2023;19(8):832-843. doi:10.2174/1573405619666230126093806
3	Balma M, Laudicella R, Gallio E, et al. Applications of Artificial Intelligence and Radiomics in Molecular Hybrid Imaging and Theragnostics for Neuro-Endocrine Neoplasms (NENs). Life (Basel). 2023;13(8):1647. Published 2023 Jul 28. doi:10.3390/life13081647
4	Efimenko M, Ignatev A, Koshechkin K. Review of medical image recognition technologies to detect melanomas using neural networks. BMC Bioinformatics. 2020;21(Suppl 11):270. Published 2020 Sep 14. doi:10.1186/s12859-020-03615-1
5	Enriquez JS, Chu Y, Pudakalakatti S, et al. Hyperpolarized Magnetic Resonance and Artificial Intelligence: Frontiers of Imaging in Pancreatic Cancer. JMIR Med Inform. 2021;9(6):e26601. Published 2021 Jun 17. doi:10.2196/26601
6	Lou S, Du F, Song W, et al. Artificial intelligence for colorectal neoplasia detection during colonoscopy: a systematic review and meta-analysis of randomized clinical trials. EClinicalMedicine. 2023;66:102341. Published 2023 Nov 30. doi:10.1016/j.eclinm.2023.102341
7	Meiling Sun and Changlei Cui. Department of Oncology, Yantai Hospital of Traditional Chinese Medicine, Yantai, China. Advanced AI-driven image fusion techniques inlung cancer diagnostics: systematic review andmeta-analysis for precisionmedicine. Robotic Intelligence and Automation
8	Mosquera-Zamudio A, Launet L, Tabatabaei Z, et al. Deep Learning for Skin Melanocytic Tumors in Whole-Slide Images: A Systematic Review. Cancers (Basel). 2022;15(1):42. Published 2022 Dec 21. doi:10.3390/cancers15010042
9	Mühlbauer J, Egen L, Kowalewski KF, et al. Radiomics in Renal Cell Carcinoma-A Systematic Review and Meta-Analysis. Cancers (Basel). 2021;13(6):1348. Published 2021 Mar 17. doi:10.3390/cancers13061348
10	Patel H, Zanos T, Hewitt DB. Deep Learning Applications in Pancreatic Cancer. Cancers (Basel). 2024;16(2):436. Published 2024 Jan 19. doi:10.3390/cancers16020436
11	Rich JM, Bhardwaj LN, Shah A, et al. Deep learning image segmentation approaches for malignant bone lesions: a systematic review and meta-analysis. Front Radiol. 2023;3:1241651. Published 2023 Aug 8. doi:10.3389/fradi.2023.1241651
12	Schopf CM, Ramwala OA, Lowry KP, et al. Artificial Intelligence-Driven Mammography-Based Future Breast Cancer Risk Prediction: A Systematic Review. J Am Coll Radiol. 2024;21(2):319-328. doi:10.1016/j.jacr.2023.10.018
13	Sollini M, Gelardi F, Matassa G, Delgado Bolton RC, Chiti A, Kirienko M. Interdisciplinarity: An essential requirement for translation of radiomics research into clinical practice -a systematic review focused on thoracic oncology. Interdisciplinaridad: un requerimiento esencial para la traslación de investigación en radiómica a la práctica clínica. Rev Esp Med Nucl Imagen Mol (Engl Ed). 2020;39(3…
14	Tramanzoli P, Castellani D, De Stefano V, et al. Radiomics vs radiologist in bladder and renal cancer. Results from a systematic review. Cent European J Urol. 2023;76(1):12-19. doi:10.5173/ceju.2023.252
15	Ugga L, Perillo T, Cuocolo R, et al. Meningioma MRI radiomics and machine learning: systematic review, quality score assessment, and meta-analysis. Neuroradiology. 2021;63(8):1293-1304. doi:10.1007/s00234-021-02668-0
16	Urso L, Manco L, Castello A, et al. PET-Derived Radiomics and Artificial Intelligence in Breast Cancer: A Systematic Review. Int J Mol Sci. 2022;23(21):13409. Published 2022 Nov 2. doi:10.3390/ijms232113409
17	Ursprung S, Beer L, Bruining A, et al. Radiomics of computed tomography and magnetic resonance imaging in renal cell carcinoma-a systematic review and meta-analysis. Eur Radiol. 2020;30(6):3558-3566. doi:10.1007/s00330-020-06666-3
Not interested outcomes (N=24)
1	Ashat M, Klair JS, Singh D, Murali AR, Krishnamoorthi R. Impact of real-time use of artificial intelligence in improving adenoma detection during colonoscopy: A systematic review and meta-analysis. Endosc Int Open. 2021;9(4):E513-E521. doi:10.1055/a-1341-0457
2	Bai J, Liu K, Gao L, et al. Computer-aided diagnosis in predicting the invasion depth of early colorectal cancer: a systematic review and meta-analysis of diagnostic test accuracy. Surg Endosc. 2023;37(9):6627-6639. doi:10.1007/s00464-023-10223-6
3	Deliwala SS, Hamid K, Barbarawi M, et al. Artificial intelligence (AI) real-time detection vs. routine colonoscopy for colorectal neoplasia: a meta-analysis and trial sequential analysis. Int J Colorectal Dis. 2021;36(11):2291-2303. doi:10.1007/s00384-021-03929-3
4	Dhali A, Kipkorir V, Srichawla BS, et al. Artificial intelligence assisted endoscopic ultrasound for detection of pancreatic space-occupying lesion: a systematic review and meta-analysis. Int J Surg. 2023;109(12):4298-4308. Published 2023 Dec 1. doi:10.1097/JS9.0000000000000717
5	Dondi, F., Gatta, R., Treglia, G. et al. Application of radiomics and machine learning to thyroid diseases in nuclear medicine: a systematic review. Rev Endocr Metab Disord 25, 175–186 (2024). https://doi.org/10.1007/s11154-023-09822-4
6	Huang D, Shen J, Hong J, et al. Effect of artificial intelligence-aided colonoscopy for adenoma and polyp detection: a meta-analysis of randomized clinical trials. Int J Colorectal Dis. 2022;37(3):495-506. doi:10.1007/s00384-021-04062-x
7	Huang J, Shlobin NA, Lam SK, DeCuypere M. Artificial Intelligence Applications in Pediatric Brain Tumor Imaging: A Systematic Review. World Neurosurg. 2022;157:99-105. doi:10.1016/j.wneu.2021.10.068
8	Jost E, Kosian P, Jimenez Cruz J, et al. Evolving the Era of 5D Ultrasound? A Systematic Literature Review on the Applications for Artificial Intelligence Ultrasound Imaging in Obstetrics and Gynecology. J Clin Med. 2023;12(21):6833. Published 2023 Oct 29. doi:10.3390/jcm12216833
9	Karabacak M, Ozkara BB, Ozturk A, et al. Radiomics-based machine learning models for prediction of medulloblastoma subgroups: a systematic review and meta-analysis of the diagnostic test performance. Acta Radiol. 2023;64(5):1994-2003. doi:10.1177/02841851221143496
10	Nazarian S, Glover B, Ashrafian H, Darzi A, Teare J. Diagnostic Accuracy of Artificial Intelligence and Computer-Aided Diagnosis for the Detection and Characterization of Colorectal Polyps: Systematic Review and Meta-analysis. J Med Internet Res. 2021;23(7):e27370. Published 2021 Jul 14. doi:10.2196/27370
11	Parkash O, Siddiqui ATS, Jiwani U, et al. Diagnostic accuracy of artificial intelligence for detecting gastrointestinal luminal pathologies: A systematic review and meta-analysis. Front Med (Lausanne). 2022;9:1018937. Published 2022 Nov 4. doi:10.3389/fmed.2022.1018937
12	Pehrson LM, Nielsen MB, Ammitzbøl Lauridsen C. Automatic Pulmonary Nodule Detection Applying Deep Learning or Machine Learning Algorithms to the LIDC-IDRI Database: A Systematic Review. Diagnostics (Basel). 2019;9(1):29. Published 2019 Mar 7. doi:10.3390/diagnostics9010029
13	Peng Y, Wang TT, Wang JZ, et al. The Application of Artificial Intelligence in Thyroid Nodules: A Systematic Review Based on Bibliometric Analysis. Endocr Metab Immune Disord Drug Targets. Published online January 4, 2024. doi:10.2174/0118715303264254231117113456
14	Qin K, Li J, Fang Y, et al. Convolution neural network for the diagnosis of wireless capsule endoscopy: a systematic review and meta-analysis. Surg Endosc. 2022;36(1):16-31. doi:10.1007/s00464-021-08689-3
15	Ravegnini G, Ferioli M, Morganti AG, et al. Radiomics and Artificial Intelligence in Uterine Sarcomas: A Systematic Review. J Pers Med. 2021;11(11):1179. Published 2021 Nov 11. doi:10.3390/jpm11111179
16	Rousta F, Esteki A, Shalbaf A, Sadeghi A, Moghadam PK, Voshagh A. Application of artificial intelligence in pancreas endoscopic ultrasound imaging- A systematic review. Comput Methods Programs Biomed. 2024;250:108205. doi:10.1016/j.cmpb.2024.108205
17	Takamaru H, Wu SYS, Saito Y. Endocytoscopy: technology and clinical application in the lower GI tract. Transl Gastroenterol Hepatol. 2020;5:40. Published 2020 Jul 5. doi:10.21037/tgh.2019.12.04
18	Vetter M, Waldner MJ, Zundler S, et al. Artificial intelligence for the classification of focal liver lesions in ultrasound - a systematic review. Künstliche Intelligenz zur Klassifikation fokaler Leberläsionen im Ultraschall – eine systematische Übersichtsarbeit. Ultraschall Med. 2023;44(4):395-407. doi:10.1055/a-2066-9372
19	Visaggi P, de Bortoli N, Barberio B, et al. Artificial Intelligence in the Diagnosis of Upper Gastrointestinal Diseases. J Clin Gastroenterol. 2022;56(1):23-35. doi:10.1097/MCG.0000000000001629
20	Wang A, Mo J, Zhong C, et al. Artificial intelligence-assisted detection and classification of colorectal polyps under colonoscopy: a systematic review and meta-analysis. Ann Transl Med. 2021;9(22):1662. doi:10.21037/atm-21-5081
21	Wang L, Zhang L, Jiang B, Zhao K, Zhang Y, Xie X. Clinical application of deep learning and radiomics in hepatic disease imaging: a systematic scoping review. Br J Radiol. 2022;95(1136):20211136. doi:10.1259/bjr.20211136
22	Wei MT, Fay S, Yung D, Ladabaum U, Kopylov U. Artificial Intelligence-Assisted Colonoscopy in Real-World Clinical Practice: A Systematic Review and Meta-Analysis. Clin Transl Gastroenterol. 2024;15(3):e00671. Published 2024 Mar 1. doi:10.14309/ctg.0000000000000671
23	Xue P, Si M, Qin D, et al. Correction: Unassisted Clinicians Versus Deep Learning-Assisted Clinicians in Image-Based Cancer Diagnostics: Systematic Review With Meta-analysis. J Med Internet Res. 2023;25:e49146. Published 2023 Jun 2. doi:10.2196/49146
24	Yin M, Liu L, Gao J, et al. Deep learning for pancreatic diseases based on endoscopic ultrasound: A systematic review. Int J Med Inform. 2023;174:105044. doi:10.1016/j.ijmedinf.2023.105044
No performance data (N=52)
1	Amador, S. , Beuschlein, F. , & Vedant ChauhanJudith FavierDavid GilPhillip GreenwoodR. R. de KrijgerMatthias KroissSamanta Ortuno-MiquelAttila PatocsAnthony StellAxel Walch. (2024). Deep learning approaches applied to image classification of renal tumors: a systematic review. Archives of computational methods in engineering: State of the art reviews, 31(2), 615-622.
2	Anupriya Gupta,A Convolutional Neural Network-Based Method for Classifying and Segmenting Brain Tumors, NeuroQuantology, October 2022 , Volume 20 , Issue 13, Page 3579-3588, doi: 10.14704/nq.2022.20.13.NQ88439
3	Chaurasia, A. . (2021). Melanoma Diagnosis Using Convolutional Neural Networks.
4	Chiu SF, Hung KC, Chiu CC. A commentary on 'Effectiveness of artificial intelligence-assisted colonoscopy in early diagnosis of colorectal cancer: a systematic review'. Int J Surg. 2023;109(11):3663-3664. Published 2023 Nov 1. doi:10.1097/JS9.0000000000000598
5	Demircioğlu A. Are deep models in radiomics performing better than generic models? A systematic review. Eur Radiol Exp. 2023;7(1):11. Published 2023 Mar 15. doi:10.1186/s41747-023-00325-0
6	Er. Anamika Rangra, Dr. Chandan Kumar, REVIEW ON MAMMOGRAPHY IMAGE CLASSIFICATION BY MACHINE LEARNINGAND DEEP LEARNING APPROACHES.NEUROQUANTOLOGY, NOVEMBER 2022, VOLUME 20, ISSUE 15, PAGE 2397-2416, DOI: 10.14704/NQ.2022.20.15.NQ88226
7	Gurmessa DK, Jimma W. Explainable machine learning for breast cancer diagnosis from mammography and ultrasound images: a systematic review. BMJ Health Care Inform. 2024;31(1):e100954. Published 2024 Feb 2. doi:10.1136/bmjhci-2023-100954
8	Haggenmüller S, Maron RC, Hekler A, et al. Skin cancer classification via convolutional neural networks: systematic review of studies involving human experts. Eur J Cancer. 2021;156:202-216. doi:10.1016/j.ejca.2021.06.049
9	Hassan C, Spadaccini M, Mori Y, et al. Real-Time Computer-Aided Detection of Colorectal Neoplasia During Colonoscopy : A Systematic Review and Meta-analysis. Ann Intern Med. 2023;176(9):1209-1220. doi:10.7326/M22-3678
10	Hauser, K., Kurz, A., Haggenmüller, S., Maron, R.C., von Kalle, C., Utikal, J.S., Meier, F., Hobelsberger, S., Gellrich, F.F., Sergon, M., Hauschild, A., French, L.E., Heinzerling, L., Schlager, J.G., Ghoreschi, K., Schlaak, M., Hilke, F.J., Poch, G., Kutzner, H., Berking, C., Heppt, M.V., Erdmann, M., Haferkamp, S., Schadendorf, D., Sondermann, W., Goebeler, M., Schilling, B., Kather, J.N., Fröh…
11	J. Oentoro, R. Prahastya, R. Pratama, M. S. Kom and M. Fajar, "Machine Learning Implementation in Lung Cancer Prediction - A Systematic Literature Review," 2023 International Conference on Artificial Intelligence in Information and Communication (ICAIIC), Bali, Indonesia, 2023, pp. 435-439, doi: 10.1109/ICAIIC57133.2023.10067128.
12	Jafari, A. (2024). Machine-learning methods in detecting breast cancer and related therapeutic issues: a review. Comput. methods Biomech. Biomed. Eng. Imaging Vis., 12.
13	Jain S, Naicker D, Raj R, et al. Computational Intelligence in Cancer Diagnostics: A Contemporary Review of Smart Phone Apps, Current Problems, and Future Research Potentials. Diagnostics (Basel). 2023;13(9):1563. Published 2023 Apr 27. doi:10.3390/diagnostics13091563
14	Kaur J, Kaur P. A systematic literature analysis of multi-organ cancer diagnosis using deep learning techniques. Comput Biol Med. Published online July 18, 2024. doi:10.1016/j.compbiomed.2024.108910
15	Kaur, S., Badoni, P., Walia, R., Singh, G. Machine Learning for Early Osteosarcoma Detection: A Systematic Review. 2023 Global Conference on Information Technologies and Communications (GCITC), 2023; 1-5.
16	Koch AH, Jeelof LS, Muntinga CLP, et al. Analysis of computer-aided diagnostics in the preoperative diagnosis of ovarian cancer: a systematic review. Insights Imaging. 2023;14(1):34. Published 2023 Feb 15. doi:10.1186/s13244-022-01345-x
17	Lakshmipriya, B., Pottakkat, B., & Govindarajalou, R. Deep learning techniques in liver tumour diagnosis using CT and MR imaging - A systematic review. Artificial intelligence in medicine, 2023; 141, 102557 .
18	Madani M, Behzadi MM, Nabavi S. The Role of Deep Learning in Advancing Breast Cancer Detection Using Different Imaging Modalities: A Systematic Review. Cancers (Basel). 2022;14(21):5334. Published 2022 Oct 29. doi:10.3390/cancers14215334
19	Mao YJ, Lim HJ, Ni M, Yan WH, Wong DW, Cheung JC. Breast Tumour Classification Using Ultrasound Elastography with Machine Learning: A Systematic Scoping Review. Cancers (Basel). 2022;14(2):367. Published 2022 Jan 12. doi:10.3390/cancers14020367
20	Mao YJ, Zha LW, Tam AY, et al. Endocrine Tumor Classification via Machine-Learning-Based Elastography: A Systematic Scoping Review. Cancers (Basel). 2023;15(3):837. Published 2023 Jan 29. doi:10.3390/cancers15030837
21	Martinino A, Aloulou M, Chatterjee S, et al. Artificial Intelligence in the Diagnosis of Hepatocellular Carcinoma: A Systematic Review. J Clin Med. 2022;11(21):6368. Published 2022 Oct 28. doi:10.3390/jcm11216368
22	Mridha, M.F., Hamid, M.A., Monowar, M.M., Keya, A.J., Ohi, A.Q., Islam, M.R., & Kim, J. (2021). A Comprehensive Survey on Deep-Learning-Based Breast Cancer Diagnosis. Cancers, 13.
23	Naeem, A., Farooq, M.S., Khelifi, A., & Abid, A. (2020). Malignant Melanoma Classification Using Deep Learning: Datasets, Performance Measurements, Challenges and Opportunities. IEEE Access, 8, 110575-110597.
24	Nagamani Tenali, Vasavi sri priya Desu, Charishma Boppa,et al. Oral Cancer Detection using Deep Learning Techniques.2023 International Conference on Innovative Data Communication Technologies and Application (ICIDCA) | 979-8-3503-9720-8/23/$31.00 ©2023 IEEE | DOI: 10.1109/ICIDCA56705.2023.10100045.
25	Nasser, M. , Yusof, U. K. . Deep learning based methods for breast cancer diagnosis: a systematic review and future direction. Diagnostics (Basel, Switzerland), 2023; 13(1).
26	Nayantara PV, Kamath S, Manjunath KN, Rajagopal KV. Computer-aided diagnosis of liver lesions using CT images: A systematic review. Comput Biol Med. 2020;127:104035. doi:10.1016/j.compbiomed.2020.104035
27	Neamah, K., Mohamed, F., Adnan, M.M., Saba, T., Bahaj, S.A., Kadhim, K.A., Khan, A.R. Brain Tumor Classification and Detection Based DL Models: A Systematic Review. IEEE Access, 2024; 12, 2517-2542.
28	Patel RV, Yao S, Huang RY, Bi WL. Application of radiomics to meningiomas: A systematic review. Neuro Oncol. 2023;25(6):1166-1176. doi:10.1093/neuonc/noad028
29	Popa SL, Grad S, Chiarioni G, et al. Applications of Artificial Intelligence in the Automatic Diagnosis of Focal Liver Lesions: A Systematic Review. J Gastrointestin Liver Dis. 2023;32(1):77-85. Published 2023 Apr 1. doi:10.15403/jgld-4755
30	Qin Y, Deng Y, Jiang H, Hu N, Song B. Artificial Intelligence in the Imaging of Gastric Cancer: Current Applications and Future Direction. Front Oncol. 2021;11:631686. Published 2021 Jul 21. doi:10.3389/fonc.2021.631686
31	Radak M, Lafta HY, Fallahi H. Machine learning and deep learning techniques for breast cancer diagnosis and classification: a comprehensive review of medical imaging studies. J Cancer Res Clin Oncol. 2023;149(12):10473-10491. doi:10.1007/s00432-023-04956-z
32	Rentiya ZS, Mandal S, Inban P, et al. Revolutionizing Breast Cancer Detection With Artificial Intelligence (AI) in Radiology and Radiation Oncology: A Systematic Review. Cureus. 2024;16(4):e57619. Published 2024 Apr 4. doi:10.7759/cureus.57619
33	Riaz S, Naeem A, Malik H, Naqvi RA, Loh WK. Federated and Transfer Learning Methods for the Classification of Melanoma and Nonmelanoma Skin Cancers: A Prospective Study. Sensors (Basel). 2023;23(20):8457. Published 2023 Oct 13. doi:10.3390/s23208457
34	S. S. Noronha, M. A. Mehta, D. Garg, K. Kotecha and A. Abraham, Deep Learning-Based Dermatological Condition Detection: A Systematic Review With Recent Methods, Datasets, Challenges, and Future Directions, IEEE Access, vol. 11, pp. 140348-140381, 2023, doi: 10.1109/ACCESS.2023.3339635.
35	Saba T. Recent advancement in cancer detection using machine learning: Systematic survey of decades, comparisons and challenges. J Infect Public Health. 2020;13(9):1274-1289. doi:10.1016/j.jiph.2020.06.033
36	Sadaghiani MS, Rowe SP, Sheikhbahaei S. Applications of artificial intelligence in oncologic 18F-FDG PET/CT imaging: a systematic review. Ann Transl Med. 2021;9(9):823. doi:10.21037/atm-20-6162
37	Sadeghi MH, Sina S, Omidi H, Farshchitabrizi AH, Alavi M. Deep learning in ovarian cancer diagnosis: a comprehensive review of various imaging modalities. Pol J Radiol. 2024;89:e30-e48. Published 2024 Jan 22. doi:10.5114/pjr.2024.134817
38	Sauter D, Lodde G, Nensa F, Schadendorf D, Livingstone E, Kukuk M. Deep learning in computational dermatopathology of melanoma: A technical systematic literature review. Comput Biol Med. 2023;163:107083. doi:10.1016/j.compbiomed.2023.107083
39	Singh D, Singh AK. Role of image thermography in early breast cancer detection- Past, present and future. Comput Methods Programs Biomed. 2020;183:105074. doi:10.1016/j.cmpb.2019.105074
40	Smetherman D, Golding L, Moy L, Rubin E. The Economic Impact of AI on Breast Imaging. J Breast Imaging. 2022;4(3):302-308. doi:10.1093/jbi/wbac012
41	Spadaccini M, Iannone A, Maselli R, et al. Computer-aided detection versus advanced imaging for detection of colorectal neoplasia: a systematic review and network meta-analysis. Lancet Gastroenterol Hepatol. 2021;6(10):793-802. doi:10.1016/S2468-1253(21)00215-6
42	Sumathy V, C. Pretty Diana Cyril. Systematic Literature Review on Early Diagnosis of Oral Squamous Cell Carcinoma by Deep Learning Techniques. 2023 International Conference on Research Methodologies in Knowledge Management, Artificial Intelligence and Telecommunication Engineering (RMKMATE) | 979-8-3503-0570-8/23/$31.00 ©2023 IEEE | DOI: 10.1109/RMKMATE59243.2023.10369110
43	Tabatabaei M, Razaei A, Sarrami AH, Saadatpour Z, Singhal A, Sotoudeh H. Current Status and Quality of Machine Learning-Based Radiomics Studies for Glioma Grading: A Systematic Review. Oncology. 2021;99(7):433-443. doi:10.1159/000515597
44	Tillmanns N, Lum AE, Cassinelli G, et al. Identifying clinically applicable machine learning algorithms for glioma segmentation: recent advances and discoveries. Neurooncol Adv. 2022;4(1):vdac093. Published 2022 Jun 14. doi:10.1093/noajnl/vdac093
45	Uvaneshwari, M. , & Baskar, M. . Machine Learning for Brain Tumour Detection: A Systematic Review of Segmentation and Classification Methods. 2023 Intelligent Computing and Control for Engineering and Business Systems (ICCEBS). IEEE.
46	Valverde JM, Imani V, Abdollahzadeh A, et al. Transfer Learning in Magnetic Resonance Brain Imaging: A Systematic Review. J Imaging. 2021;7(4):66. Published 2021 Apr 1. doi:10.3390/jimaging7040066
47	Wakabayashi, T. , Ouhmich, F. , Gonzalez-Cabrera, C. , Felli, E. , & Gallix, B. . (2019). Radiomics in hepatocellular carcinoma: a quantitative review. Hepatology International, 13(1).
48	Waldo-Benítez G, Padierna LC, Cerón P, Sosa MA. Machine Learning in Magnetic Resonance Images of Glioblastoma: A Review. Curr Med Imaging. Published online January 19, 2024. doi:10.2174/0115734056265212231122102029
49	Wang CK, Wang TW, Yang YX, Wu YT. Deep Learning for Nasopharyngeal Carcinoma Segmentation in Magnetic Resonance Imaging: A Systematic Review and Meta-Analysis. Bioengineering (Basel). 2024;11(5):504. Published 2024 May 17. doi:10.3390/bioengineering11050504
50	Wang TW, Hong JS, Huang JW, Liao CY, Lu CF, Wu YT. Systematic review and meta-analysis of deep learning applications in computed tomography lung cancer segmentation. Radiother Oncol. 2024;197:110344. doi:10.1016/j.radonc.2024.110344
51	Windisch P, Koechli C, Rogers S, et al. Machine Learning for the Detection and Segmentation of Benign Tumors of the Central Nervous System: A Systematic Review. Cancers (Basel). 2022;14(11):2676. Published 2022 May 27. doi:10.3390/cancers14112676
52	Wu Z, Wang F, Cao W, et al. Lung cancer risk prediction models based on pulmonary nodules: A systematic review. Thorac Cancer. 2022;13(5):664-677. doi:10.1111/1759-7714.14333
Not in English (N=5)
1	Т.А. Садулаева, Л.А. Эдильгиреева, М.Б. Бимурзаева, et al. Использование искусственного интеллекта в цистоскопической диагностике рака мочевого пузыря.Актуальная тема, Topical problem.ОНКОУРОЛОГИЯ 2’2023 ТОМ 19 CANCER UROLOGY 2’2023 VOL. 19. DOI: 10.17650/1726-9776-2023-19-2-146-152 .
2	蔡美兰，乌新林, 人工智能在胃癌影像学中的应用进展, 中华胃肠外科杂志, 2023,26(9) : 903-906. DOI: 10.3760/cma.j.cn441530-20230811-00043
3	高云姝, 周洁, 潘军, 于观贞, & 梁军. (2018). 人工智能技术在肺部肿瘤中的研究现状和应用前景. 第二军医大学学报.
4	韩伟, 秦小金, 魏延, 周金池, 张哲, & 赵曙光. (2021). 基于深度学习的智能辅助内镜诊断系统对上消化道早癌诊断价值. 中华消化内镜杂志, 38(10), 8.
5	王先虹, 毕秋, 毕国力 . 基于 MRI 的人工智能在子宫内膜癌和宫颈癌中的应用进展[J]. 磁共振成像, 2023, 14(8): 182-186, 202.
