# Supplementary material for: Artificial Intelligence Performance in Image-Based Cancer Identification: Umbrella Review of Systematic Reviews
Source: J Med Internet Res. 2025 Apr 1;27:e53567. doi: 10.2196/53567 (PMC12000792; doi:10.2196/53567)
Supplement: Multimedia Appendix 4 [file jmir_v27i1e53567_app4.xlsx]

## Sheet: Meta-data
Supplementary Table 1. Meta-data of the included reviews
Multimedia Appendix 4. Metadata of the included reviews.
Author, year	Country	Cancer site	Registered protocol	Followed guidelines	Research question
Central nervous system cancers
Al-Galal, 2021 [1]	Malaysia	Brain tumor	No	No	A comprehensive overview of the state-of-the-art processing of brain medical images using deep neural networks is detailed here.
Naeem, 2022 [2]	Korea	Brain tumor	No	PRISMA	The primary objective is to explore the performance of deep and federated learning methods and evaluate their accuracy in the diagnosis process.
Kouli, 2022 [3]	UK	Brain tumor	Yes	PRISMA	We evaluate the performance of traditional machine learning (TML) and deep learning (DL) in brain tumor detection and segmentation, using MRI.
Xie, 2022 [4]	Italy	Brain tumor	No	PRISMA	The main objective of this work is to present a comprehensive review of studies using CNN architectures to classify brain tumorsnusing MR images with the aim of identifying useful strategies for and possible impediments in the development of this technology.
Badrigilan, 2021 [5]	Iran	Brain tumor	Yes	PRISMA	This study is an attempt to use statistical methods to analyze studies related to segmentation and classifcation of head and neck cancers (HNCs) and brain tumors in MRI images.
Silva, 2024 [6]	Brazil	Brain tumor	Yes	PRISMA	This study evaluates ML algorithms for differentiating various brain tumor types.
Tandon, 2024 [7]	India	Brain tumor	No	PRISMA	This paper provides a systematic review of DL models for automated diagnosis of cancer patients.
Buchlak, 2021 [8]	Australia	Gliomas	No	PRISMA	This systematic review synthesizes and analyzes the current state of machine learning applications to glioma MRI data and explores the use of machine learning for systematic review automation.
Kempen, 2021 [9]	The Netherlands	Gliomas	Yes	PRISMA	The purpose of this study was to provide an overview and meta-analysis of different MLA methods.
Sohn, 2020 [10]	UK	Gliomas	Yes	PRISMA	This study aimed to estimate the diagnostic accuracy of machine learning- (ML-) based radiomics in differentiating high-grade gliomas (HGG) from low-grade gliomas (LGG) and to identify potential covariates that could affect the diagnostic accuracy of ML-based radiomic analysis in classifying gliomas.
Sun, 2023 [11]	China	Gliomas	Yes	PRISMA	This study aims to evaluate deep learning (DL) performance in differentiating low and high-grade glioma.
Alhasan, 2021 [12]	Indonesia	Gliomas	No	PRISMA	This systematic review and quality appraisal method aim to summarize deep learning approaches used in neuro-oncology imaging to aid healthcare professionals.
Buchlak, 2021 [13]	The Netherlands	Gliomas	Yes	PRISMA	The aim of this study is to provide a performance evaluation and meta-analysis of various MLAs for glioma characterization.
Nguyen, 2018 [14]	USA	Primary central nervous system lymphoma & Gliomas	Yes	PRISMA	The objective of this systematic review and meta-analysis was to evaluate the implementation of ML algorithms in differentiating GBM and PCNSL.
Petersen, 2022 [15]	USA	Primary central nervous system lymphoma & Gliomas	Yes	PRISMA	Our aim was to evaluate the quality of reporting and risk of bias, assess data bases with which the machine learning classification algorithms were developed, the algorithms themselves, and their performance.
Head and neck system cancers
DeJohn, 2022 [16]	USA	Head and neck cancer	No	PRISMA	In this review, we summarize the present evidence on whether the application of machine learning (ML) methods can potentially improve the performance of US in head and neck cancer patients.
Hasan, 2022 [17]	Australia	Head and neck cancer	No	PRISMA	This literature search aims to present a comprehensive systematic review of the published literature with regard to CNNs and their utility to date in ENT radiology.
Rokhshad, 2023 [18]	Germany	Head and neck cancer	Yes	PRISMA-DTA	This study aims to review deep learning applications for detecting head and neck cancer (HNC) using magnetic resonance imaging (MRI) and radiographic data.
Zurek, 2022 [19]	Poland	Laryngeal cancer	Yes	PRISMA	The aim of this study is to investigate diagnostic utility of AI in laryngeal endoscopy.
Ng, 2022 [20]	China	Nasopharyngeal carcinoma	No	PRISMA	We sought to explore the unique clinical application and implementation direction of AI in the management of NPC.
Lim, 2024 [21]	China	Oral squamous cell carcinoma	Yes	PRISMA	To conduct a systematic review with meta-analyses to assess the recent scientific literature addressing the application of deep learning radiomics in oral squamous cell carcinoma (OSCC).
Elmakaty, 2022 [22]	Qatar	Oral squamous cell carcinoma	Yes	PRISMA	In this meta-analysis, we evaluated the accuracy of artificial intelligence (AI)-assisted technologies in detecting OSCC.
Chauveron, 2024 [23]	France	Oral squamous cell carcinoma	Yes	PRISMA	This literature review explores the landscape of AI driven OSCC automatic detection, assessing both the performance and limitations of the current state of the art.
Han, 2022 [24]	China	Oral squamous cell carcinoma	No	PRISMA	Herein, we conducted this meta-analysis of diagnostic studies to evaluate the overall performance of RS in OSCC diagnosis.
Kim, 2022 [25]	Korea	Oral cancer	Yes	No	In this study, diagnostic values including sensitivity and specificity data were comprehensively confirmed in various studies that performed AI analysis of images.
Ferro, 2022 [26]	UK	Oral cancer	No	PRISMA	In this systematic review and meta-analysis, we provide an update on current progress of ML algorithms in point-of-care (POC) automated diagnostic classifcation systems for lesions of the oral cavity.
Khanagar, 2021 [27]	Saudi Arabia	Oral cancer	No	PRISMA	This paper intends to report on the application and performance of AI in diagnosis and predicting the occurrence of OC.
Potipimpanon, 2022 [28]	Thailand	Thyroid cancer	No	PRISMA	The primary objective of this study was to accumulate the pooled sensitivity and specifcity between all available AI and radiologists using thyroid US imaging. The secondary objective was to compare AI’s diagnostic performance to that of radiologists.
Zhao, 2019 [29]	China	Thyroid cancer	No	No	The aim of the meta-analysis was to evaluate the accuracy of CAD for thyroid nodules’ diagnosis by reviewing current literatures and summarizing the research status.
Xu, 2019 [30]	China	Thyroid cancer	Yes	PRISMA	To determine the accuracy of CAD systems in diagnosing malignant thyroid nodules.
Cleere, 2022 [31]	Ireland	Thyroid cancer	No	PRISMA	We aimed to evaluate the diagnostic utility of radiomics in classifying undetermined thyroid nodules into benign and malignant using ultrasonography (US).
Sharifi, 2021 [32]	Iran	Thyroid cancer	Yes	PRISMA	The current study systematically reviews the existing literatures and evaluates technical characteristics of the deep learning applications on the ultrasound images of thyroid nodules.
Busch, 2023 [33]	USA	Thyroid nodules	No	PRISMA	We conducted a systematic review to synthesize the current knowledge and potential of ML in assisting physicians in diagnosing indeterminate thyroid nodules.
Respiratory system cancers
Thong, 2023 [34]	Singapore	Lung cancer	Yes	PRISMA-DTA	To systematically review the DTA of AI-based imaging for lung cancer screening.
Liu, 2023 [35]	China	Lung cancer	No	PRISMA	Therefore, in this study, a large amount of recent data was included, and meta-analysis was used to evaluate the value of AI for lung cancer diagnosis.
Pacurari, 2023 [36]	Nepal	Lung cancer	Yes	PRISMA	This systematic review aims to assess the accuracy of machine learning (ML) AI algorithms in lung cancer detection, identify the ML architectures currently in use, and evaluate the clinical relevance of these diagnostic imaging methods.
Sokouti, 2019 [37]	Iran	Lung cancer	No	PRISMA-DTA	In this systematic review and meta-analysis, the well-known databases are searched based on a Boolean query exclusively for lung cancer and the cor_x005f_x0002_responding artifcial intelligent systems.
Tandon, 2024 [7]	India	Lung cancer	No	PRISMA	This paper provides a systematic review of DL models for automated diagnosis of cancer patients.
Valente, 2015 [38]	Portugal	Lung cancer	No	No	This is the first time that a review is devoted exclusively to automated 3D techniques for the detection of pulmonary nodules from lung CT images, which makes this work of noteworthy value.
Amir, 2016 [39]	USA	Lung cancer	No	Cochrane	The aim of this study was to evaluate the improved accuracy of radiologic assessment of lung cancer afforded by computer-aided diagnosis (CADx).
Zhang, 2019 [40]	China	Lung cancer	No	No	This review first introduces the current progress and the popular structure used for nodule diagnosis.
Jin, 2023 [41]	China	Lung cancer	No	No	This study systematically analyzed and compared the performance of machine learning algorithms using the same dataset in the diagnosis of pulmonary nodules through a literature review.
Wang, 2019 [42]	China	Lung cancer	No	No	The paper aims to draw a systematic review of the state of the art of automatic classification of lung nodules.
Li, 2019 [43]	Denmark	Lung cancer	No	No	The aim of this study was to systematically review the performance of deep learning technology in detecting and classifying pulmonary nodules on computed tomography (CT) scans that were not from the Lung Image Database Consortium and Image Database ResourceInitiative (LIDC-IDRI) database.
Huang, 2021 [44]	China	Lung cancer	No	PRISMA	The objective of this article was to systematically review the diagnostic performance of AI-assisted CT diagnostic technology for the classification of pulmonary nodules as benign or malignant and to analyze physicians’ perceptions of this technology in China.
Min, 2022 [45]	China	Lung cancer	No	No	In this study, we systematically review the latest techniques in pulmonary nodule CADe based on deep learning models with convolutional neural networks in computed tomography images.
Forte, 2022 [46]	USA	Lung cancer	Yes	EQUATOR, PRISMA	We conducted a systematic review and meta-analysis of the diagnostic performance of current deep learning algorithms for the diagnosis of lung cancer.
Jassim, 2022 [47]	Iraq	Lung cancer	No	PRISMA	The goal of this review work is to provide a concise overview of recent advancements in lung cancer diagnosis issues by machine learning and deep learning algorithms.
Zheng, 2022 [48]	China	Lung cancer	No	PRISMA	We aimed to explore the diagnostic accuracy of the models based on deep learning or radiomics for lung cancer staging.
Digestive system cancers
Njei, 2023 [49]	USA	Cholangiocarcinoma	No	PRISMA	The aim of this systematic review is to summarize and review the available data on the diagnostic utility of endoscopic AI-based imaging for malignant biliary strictures and CCA.
Yamada, 2021 [50]	Japan	Colorectal neoplasia	No	No	This study review focuses on a deep learning method for the detection of colorectal lesions in colonoscopy and AI support for detecting colorectal neoplasia, especially in flat lesions.
Ma, 2022 [51]	China	Esophageal cancer	No	PRISMA	The aim of this study was to evaluate the diagnostic performance of CNN-based AI for detecting early EC based on endoscopic images.
Zhang, 2021 [52]	China	Esophageal cancer	No	PRISMA	To investigate systematically previous studies on the accuracy of artificial intelligence (AI)-assisted diagnostic models in detecting esophageal neoplasms on endoscopic images so as to provide scientific evidence for the effectiveness of these models.
Bang, 2021 [53]	Korea	Esophageal cancer	Yes	PRISMA	Here, we used a meta-analysis to evaluate the diagnostic test accuracy (DTA) of CAD algorithms of esophageal cancers or neoplasms using endoscopic images.
Bhatti, 2021 [54]	UK	Esophageal cancer	Yes	PRISMA	The aim of the current study was to carry out a meta-analysis of papers reporting the results of artificial intelligence-based models used in real-time white light endoscopy of patients with BE to detect early esophageal adenocarcinoma (EEAC).
Syed, 2020 [55]	USA	Esophageal cancer	No	PRISMA	The aims of this reviews are as follows: (a) discussing limitations in our current strategies to identify esophageal dysplasia and cancer, (b) explaining the concepts behind deep learning and convolutional neural networks using language appropriate for clinicians without an engineering background, (c) systematically reviewing the literature for studies that have used deep learning to identify eso…
Zhang, 2023 [56]	China	Esophageal cancer	No	PRISMA	To conduct a meta-analysis of the diagnostic accuracy of CNN models for the diagnosis of esophageal cancer and high-grade dysplasia (HGD).
Guidozzi, 2023 [57]	South Africa	Esophageal cancer	No	PRISMA	This article aims to provide an up-to-date summary of the available pub_x0002_lished evidence, in the form of a meta-analysis and systematic review of the current literature using AI in endoscopic diagnosis of esophageal cancer.
Islam, 2022 [58]	China	Esophageal cancer	No	PRISMA-DTA	This study, thus, systematically summarizes the application of a DL model for esophageal cancer diagnosis and discusses the potential limitations and future directions of DL techniques in esophageal cancer therapy.
Visaggi, 2021 [59]	Italy	Esophageal cancer	No	Cochrane	We performed a systematic review with meta-analysis to evaluate the performance of AI in the diagnosis of malignant and benign OD.
Tan, 2022 [60]	Australia	Esophageal cancer	Yes	PRISMA-DTA	We undertook a systematic review and meta-analysis to assess the performance of AI at detecting early Barrett’s neoplasia.
Hosseini, 2023 [61]	Iran	Esophageal cancer	No	PRISMA	The aim of this study was to systematically review the scientific literature and describe how ML algorithms have been applied to the early detection of EC.
Lui, 2020 [62]	China	Gastrointestinal cancer	Yes	PRISMA, MOOSE	The aim of this meta-analysis was to systematically summarize all currently available data on the accuracy of AI on detection of neoplastic lesions in the stomach, esophagus and Barret’s esophagus as well as the identification of H pylori status to address the knowledge gap in this upcoming technology.
Mohan, 2020 [63]	USA	Gastrointestinal cancer	No	No	We conducted this meta-analysis to study pooled rates of performance for CNN-based AI in diagnosis of gastrointestinal neoplasia from endoscopic images.
Yan, 2021 [64]	China	Gastrointestinal cancer	No	No	In this review, a systematic literature search was undertaken of the Web of Science, PubMed, Cochrane Library and Embase, with an emphasis on the deep learning-based diagnosis of precancerous lesions in the upper GI tract. The status of deep learning algorithms in upper GI precancerous lesions has been systematically summarized.
Arribas, 2020 [65]	Portugal	Gastrointestinal cancer	Yes	PRISMA	Aim of our systematic review was to summarise AI accuracy for detection and characterisation of the different UGI early neoplastic and preneoplastic lesions.
Luo, 2022 [66]	China	Gastrointestinal cancer	Yes	PRISMA	The aim of this study was to assess the diagnostic ability of artificial intelligence (AI) in the detection of early upper gastrointestinal cancer (EUGIC) using endoscopic images.
Langarizadeh, 2021 [67]	Iran	Gastrointestinal cancer	No	PRISMA	This systematic review aimed to identify the machine learning methods used for the diagnosis of lower gastrointestinal cancers. Moreover, it aimed to classify the presented methods and compare their effectiveness and evaluation indicators.
Chidambaram, 2022 [68]	UK	Gastrointestinal cancer	No	PRISMA	This systematic review summarizes the clinical applicability and diagnostic performance of AI-centred systems in the diagnosis and surveillance of esophagogastric cancers.
Shi, 2024 [69]	China	Gastric cancer	Yes	PRISMA	Hence, this systematic review and meta-analysis was implemented to assess the performance of image-based ML in EGC diagnosis.
Bhardwaj, 2022 [70]	India	Gastric cancer	No	PRISMA	Our aim in this article is to highlight contributions made by AI-focused researchers using techniques such as SVM, Naïve Bayes, KNN, Decision Tree, Random CNN, Random Forest (RF), LSTM, RNN, etc. for the early detection of gastric malignancies and cancer.
Jin, 2020 [71]	China	Gastric cancer	No	PRISMA	This study aims to systematically review the application of artifcial intelligence (AI) techniques in gastric cancer and to discuss the potential limitations and future directions of AI in gastric cancer.
Islam, 2021 [72]	China	Gastric cancer	No	PRISMA	We aimed to conduct a systematic review with a meta-analysis of current literature to evaluate the performance of the CNN model in detecting EGC.
Xie, 2021 [73]	China	Gastric cancer	Yes	PRISMA	This study aimed to evaluate the accuracy and effectiveness of the convolutional neural network (CNN) in diagnosing gastric cancer and predicting the invasion depth of gastric cancer, and to compare the performance of the CNN with that of endoscopists.
Zhao, 2022 [74]	China	Gastric cancer	No	PRISMA	We conducted a systematic review to summarize the current applications of convolutional neural networks in the gastric cancer identification.
Chen, 2022 [75]	China	Gastric cancer	Yes	PRISMA	The purpose of this study is to evaluate the diagnostic accuracy of AI in the diagnosis of early gastric cancer from endoscopic images.
Jiang, 2021 [76]	China	Gastric cancer	No	PRISMA	We aimed to quantify the diagnostic value of AI-assisted endoscopy in diagnosing EGC.
Dilaghi, 2022 [77]	Italy	Gastric precancerous lesions	No	PRISMA	To explore the diagnostic performance(DP) of AI in the diagnosis of GPL and H.pylori infection.
Ye, 2022 [78]	China	Gastrointestinal stromal tumors	No	No	In this meta-analysis, we aimed to assess the diagnostic accuracy of AI-based EUS in distinguishing GISTs from other SELs.
Gomes, 2023 [79]	Brazil	Gastrointestinal stromal tumors	Yes	PRISMA	To determine the diagnostic accuracy of AI-assisted EUS in diagnosing SELs, especially lesions originating from the muscularis propria layer.
Liu, 2022 [80]	China	Gastrointestinal subepithelial tumors	Yes	PRISMA	The purpose of our research was to explore the application of AI in the diagnosis of SELs using EUS and to evaluate the diagnostic performance of AI-assisted EUS.
Azer, 2019 [81]	Saudi Arabia	Hepatocellular carcinoma	No	PRISMA	To assess the use of CNNs in examining HCC and liver masses images in the diagnosis of cancer and evaluating the accuracy level of CNNs and their performance.
Wei, 2023 [82]	China	Hepatocellular carcinoma	Yes	PRISMA, AMSTAR	To systematically review papers specifically focused on the hepatocellular carcinoma (HCC) diagnostic performance of DL methods based on medical images.
Bo, 2024 [83]	China	Hepatocellular carcinoma	No	PRISMA	To evaluate the current landscape of AI radiomics in the HCC diagnosis.
Salehi, 2024 [84]	Iran	Hepatocellular Carcinoma	Yes	PRISMA	This study implies that AI can perform as a diagnostic supplement for clinicians and radiologists by screening images and highlighting regions of interest, thus improving workfow.
Prasoppokakorn, 2021 [85]	Thailand	Pancreatic cancer	Yes	PRISMA	We aimed to assess the performance of AI‑assisted diagnosis of pancreatic ductal adenocarcinoma (PDAC) by off‑line evaluating the EUS images from different modes.
Dumitrescu, 2022 [86]	Romania	Pancreatic cancer	Yes	PRISMA	We performed a meta-analysis of published data to investigate the diagnostic value of artificial intelligence for pancreatic cancer.
Mohan, 2022 [87]	USA	Pancreatic cancer	No	No	The aim of this study was to quantitatively study the pooled rates of diagnostic performance of AI in EUS image analysis of pancreas using rigorous systematic review and meta‑analysis methodology.
Jan, 2023 [88]	Qatar	Pancreatic cancer	No	PRISMA-ScR	This study aims to explore AI models used for the prediction and early diagnosis of pancreatic cancers as reported in the literature.
Lv, 2023 [89]	China	Pancreatic tumors	Yes	PRISMA-DTA	The present systematic review included a meta-analysis aimed at evaluating the accuracy of DL-assisted EUS for the diagnosis of pancreatic tumors diagnosis.
Goyal, 2022 [90]	USA	Pancreatic ductal adenocarcinoma	No	PRISMA	This study was undertaken to study the effectiveness of AI with EUS in the diagnosis of PC.
Yin, 2022 [91]	China	Pancreatic ductal adenocarcinoma	Yes	No	This study aimed to evaluate the diagnostic test accuracy of AI for the prediction of pancreatic cancer using EUS images.
Urinary system cancers
Salem, 2021 [92]	UK	Bladder cancer,Prostate cancer	No	PRISMA	The study aims to systematically review the applications of ES in urological research and their methodological models for efective multi-variate analysis. Their domains, development and validity will be identifed.
Huang, 2022 [93]	China	Bladder cancer	No	PRISMA	In this article, we provide an overview of radiomics in the prediction of muscle-invasive bladder cancer and reflect on its future trends and challenges.
Kozikowski, 2022 [94]	Poland	Bladder cancer	Yes	PRISMA	To systematically review the diagnostic performance of radiomic techniques in predicting MIBC.
Cuocolo, 2020 [95]	Italy	Prostate cancer	No	No	The aim of this study was to systematically review the literature and perform a meta-analysis of machine learning (ML) diagnostic accuracy studies focused on clinically significant prostate cancer (csPCa) identification on MRI.
Sihotang, 2023 [96]	Indonesia	Prostate cancer	Yes	Yes	This study aimed to analyze the accuracy of neural network ML models in PCa diagnosis using ultrasound images.
Sushentsev, 2022 [97]	UK	Prostate cancer	Yes	PRISMA	We systematically reviewed the current literature evaluating the ability of fully-automated deep learning (DL) and semi-automated traditional machine learning (TML) MRI-based artifcial intelligence (AI) methods to diferen_x005f_x0002_tiate clinically signifcant prostate cancer (csPCa) from indolent PCa (iPCa) and benign conditions.
Michaely, 2022 [98]	Germany	Prostate cancer	No	PRISMA	The intention of this review is to analyze the current value of biparametric prostate MRI in combination with methods of machine learning and deep learning in the detection, grading, and characterization of prostate cancer; if available a direct comparison with human radiologist performance was performed.
Syer, 2021 [99]	UK	Prostate cancer	No	PRISMA	In this review article, we considered studies that compared the diagnostic accuracy of radiologists, artificial intelligence algorithms, and where possible, a combination of the two.
Castillo, 2020 [100]	The Netherlands	Prostate cancer	No	PRISMA	To systematically review the literature (i) to determine which algorithms are most frequently used for sPCa classification, (ii) to investigate whether there exists a relation between the performance and the method or the MRI sequences used, (iii) to assess what study design factors affect the performance on sPCa classification, and (iv) to research whether performance had been evaluated in a cli…
Sugano, 2020 [101]	USA	Prostate cancer	No	PRISMA	To systematically review the current literature to assess the role of radiomics in the detection and evaluation of prostate cancer (PCa).
Castaldo, 2021 [102]	UK	Prostate cancer	No	PRISMA	This study assesses the source of heterogeneity and the performance of machine learning applied to radiomic, genomic, and clinical biomarkers for the diagnosis of prostate cancer.
Roest, 2022 [103]	The Netherlands	Prostate cancer	No	PRISMA	The aim of this work was to systematically review the literature comparing deep learning (DL) systems to radiologists in order to evaluate the comparative per ormance of current state-of-the-art deep learning models and radiologists.
Rouvière, 2023 [104]	France	Prostate cancer	Yes	PRISMA-DTA	The purpose of this study was to perform a systematic review of the literature on the diagnostic performance, in independent test cohorts, of artificial intelligence (AI)-based algorithms aimed at characterizing/detecting prostate cancer on magnetic resonance imaging (MRI).
Sihotang, 2022 [105]	Indonesia	Prostate cancer	Yes	PRISMA	This study aims to analyse the accuracy of neural network machine learning models in prostate cancer diagnosis using ultrasound images.
Lindgren Belal, 2023 [106]	Sweden	Prostate cancer	No	PRISMA	The aim of this scoping review was to summarize the available research on the development and applications of AI in PSMA PET/CT for prostate cancer imaging.
Talyshinskii, 2024 [107]	Kazakhstan	Prostate cancer	No	PRISMA	The aim was to analyze the current state of deep learning (DL)-based prostate cancer (PCa) diagnosis with a focus on magnetic resonance (MR) prostate reconstruction; PCa detection/stratification/reconstruction; positron emission tomography/computed tomography (PET/CT); androgen deprivation therapy (ADT); prostate biopsy; associated challenges and their clinical implications.
Thenault, 2020 [108]	France	Prostate cancer	Yes	PRISMA	The purpose of this review is to provide a global overview of AI in PCa for urologists, pathologists, radiotherapists, and oncologists to consider future changes in their daily practice.
Song, 2024 [109]	China	Renal tumors	No	PRISMA	However, there is no related standard for delineating the ROI/VOI and selecting the phases in renal tumors to develop ML based on computed tomography (CT).
Female cancers
Gardezi, 2019 [110]	China	Breast cancer	No	No	This review aimed to survey both traditional ML and DL literature with particular application for breast cancer diagnosis.
Li, 2020 [111]	China	Breast cancer	No	No	To evaluate the value of S-Detect (a computer aided diagnosis system using deep learning) in breast ultrasound (US) for discriminating benign and malignant breast masses.
Hanis, 2022 [112]	Malaysia	Breast cancer	No	PRISMA	In this meta-analysis, we aimed to estimate the diagnostic accuracy of machine learning models on digital mammograms and tomosynthesis in breast cancer classification and to assess the factors affecting its diagnostic accuracy.
Wang, 2022 [113]	China	Breast cancer	No	PRISMA	This meta-analysis aimed to determine the diagnostic accuracy of S-Detect for distinguishing between benign and malignant breast masses.
Li, 2020 [114]	China	Breast cancer	No	PRISMA	To evaluate the preoperative predictive value of radiomics in the diagnosis of breast cancer (BC).
Boro, 2023 [115]	India	Breast cancer	No	PRISMA	This paper aimed to investigate the diagnostic accuracy of Artificial Intelligence (AI) based-deep learning models for breast cancer detection.
Liu, 2022 [116]	China	Breast cancer	Yes	PRISMA	This study aimed to systematically review and make a meta analysis on the diagnostic accuracy of mammography diagnosis of breast cancer through various ML methods.
Ozsahin, 2022 [117]	United Arab Emirates	Breast cancer	No	PRISMA	The purpose and contributions of this study are to offer elaborative knowledge on the applications of AI in the diagnosis of breast cancer through citation analysis in order to categorize the main area of specialization that attracts the attention of the academic community, as well as thematic issue analysis to identify the species being researched in each category.
Hickman, 2022 [118]	UK	Breast cancer	Yes	PRISMA	To evaluate the reported performance of stand-alone ML applications for screening mammography workflow.
Adam, 2023 [119]	USA	Breast cancer	No	PRISMA	This paper systematically reviewed the current literature on deep learning detection of breast cancer based on magnetic resonance imaging (MRI).
Dan, 2024 [120]	China	Breast cancer	Yes	PRISMA	This systematic review of test diagnosis aims to examine the accuracy of DL, compared to human readers, for the diagnosis of breast cancer in the US under clinical settings.
Freeman, 2021 [121]	UK	Breast cancer	Yes	PRISMA	To examine the accuracy of artificial intelligence (AI) for the detection of breast cancer in mammography screening practice.
Aggarwa, 2021 [122]	UK	Breast cancer	No	PRISMA	Our aim was to evaluate the diagnostic accuracy of DL algorithms to identify pathology in medical imaging.
Oh, 2023 [123]	IRL	Breast cancer	No	PRISMA	In this study, we aim to perform a systematic review and meta-analysis of the diagnostic accuracy of radiomics in differentiating malignant and benign breast lesions using existing imaging modalities (MMG, USS, CT, and MRI).
Jung, 2023 [124]	Korea	Breast cancer	No	PRISMA	To evaluate the reported standalone performances of AI for interpretation of digital mammography and digital breast tomosynthesis (DBT).
Viñals, 2023 [125]	Switzerland	Cervical cancer	Yes	PRISMA	We conducted a systematic literature search in PubMed, Google Scholar and Scopus to identify automated algorithms for classifying images taken during VIA as negative (healthy/benign) or precancerous/cancerous.
Taddese, 2024 [126]	China	Gynecological cancer	Yes	PRISMA	This systematic review and meta-analysis aimed to summarize the recent advances of deep learning (DL) techniques for gynecological cancer diagnosis using various images and explore their future implications.
Qi, 2024 [127]	China	Ovarian borderline tumors	Yes	PRISMA	The objective of this study is to explore the diagnostic value of machine learning (ML) in borderline ovarian tumors through meta-analysis.
Ma, 2023 [128]	China	Ovarian cancer	No	PRISMA	We aimed to explore the diagnostic performance of the models based on different imaging modalities for ovarian cancer.
Mitchell, 2024 [129]	UK	Ovarian cancer	No	PRISMA	This review aims to collate current research on AI in the ultrasound diagnosis of ovarian cancer and suggests the usefulness of incorporating this into clinical care.
Koch, 2023 [130]	The Netherlands	Ovarian cancer	Yes	PRISMA	In this study, we evaluated the available data on CAD in predicting the chance of malignancy of ovarian tumors.
Xu, 2022 [131]	China	Ovarian cancer	Yes	PRISMA	We systematically review articles on the diagnostic performance of AI in OC from medical imaging for the first time.
Akazawa, 2021 [132]	Japan	Cervical cancer, Endometrial cancer, Uterine sarcoma, Ovarian cancer	No	PRISMA	In this study, we elucidated the state of AI research on gynecologic cancers.
Skin cancers
Widaatalla, 2023 [133]	The Netherlands	Basal cell carcinoma	No	PRISMA	We report on the current evidence regarding the application of handcrafted and deep radiomics models used for the detection and classification of BCC in dermoscopy, optical coherence tomography and reflectance confocal microscopy.
Zhang, 2022 [134]	China	Melanoma	No	PRISMA	This study aims to systematically review previously published articles to explore the application of artificial intelligence in melanoma.
Popescu, 2022 [135]	Romania	Melanoma	No	PRISMA	The paper presents a systematic review of recent advances in an area of increased interest for cancer prediction, with a focus on a comparative perspective of melanoma detection using artificial intelligence, especially neural network-based systems.
Dick, 2019 [136]	Austria	Melanoma	No	No	To critically review the current literature and compare the diagnostic accuracy of computer-aided diagnosis with that of human experts.
Rajpara, 2009 [137]	UK	Melanoma	No	No	To evaluate the diagnostic accuracy of dermoscopy and digital dermo_x005f_x0002_scopy ⁄artificial intelligence for melanoma diagnosis and to compare the diagnostic accracy of the different dermoscopic algorithms with each other and with digital dermoscopy ⁄artificial intelligence for the detection of melanoma.
Hyeon, 2022 [138]	USA	Melanoma	No	PRISMA	This systematic review aims to provide a comprehensive overview of dermatology literature using onvolutional neural networks.
Miller, 2024 [139]	Australia	Melanoma	Yes	PRISMA	This systematic review aimed to report the performance of commercial or market-approved dermatoscopic systems with AI in the form of convolutional neural networks (CNNs) when tasked with classifying melanoma.
Patel, 2023 [140]	USA	Melanoma	No	PRISMA	The authors aim to evaluate the current state of AI-based techniques using tools including dermoscopy, optical coherence tomography (OCT), and reflectance confocal microscopy (RCM).
Jairath, 2024 [141]	USA	Melanoma and Keratinocyte carcinoma	Yes	PRISMA	The aim of this systematic review was to offer an in-depth exploration of published AI algorithms trained on dermoscopic and macroscopic clinical images for the diagnosis of melanoma, basal cell carcinoma, and cutaneous squamous cell carcinoma (cSCC).
Thomsen, 2020 [142]	Denmark	Malignant melanoma and non-melanoma skin cancer	No	No	To evaluate the ways in which machine learning has been utilized in dermatology to date and provide an overview of the findings in current literature on the subject.
Marka, 2019 [143]	USA	Nonmelanoma skin cancer	Yes	PRISMA	The purpose of this review is to synthesize the research that has been conducted on automated detection of NMSC using digital images and to assess the quality of evidence for the diagnostic accuracy of these technologies.
Foltz, 2024 [144]	USA	Nonmelanoma skin cancer	No	PRISMA	This review aims to assess the current status of AI diagnostic algorithms in tandem with noninvasive imaging for the detection of nonmelanoma skin cancer.
Jones, 2022 [145]	UK	Skin cancer	Yes	PRISMA	We systematically reviewed studies on artificial intelligence and machine learning (AI/ML) algorithms that aim to facilitate the early diagnosis of skin cancers, focusing on their application in primary and community care settings.
Dildar, 2021 [146]	Pakistan	Skin cancer	No	No	This paper presents a detailed systematic review of deep learning techniques for the early detection of skin cancer. Research papers published in well-reputed journals, relevant to the topic of skin cancer diagnosis, were analyzed.
Kassem, 2021 [147]	Egypt	Skin cancer	No	PRISMA	This study discusses the papers published in the last five years in ScienceDirect, IEEE, and SpringerLink databases. It includes 53 articles using traditional machine learning methods and 49 articles using deep learning methods.
Salinas, 2024 [148]	Chile	Skin cancer	Yes	PRISMA	The objective of this study was to perform a systematic review and meta-analysis to evaluate the performance of AI algorithms for skin cancer classification in comparison to clinicians with different levels of expertise.
Ruffano, 2018 [149]	UK	Skin cancer	No	PRISMA	To determine the accuracy of CADsystems for diagnosing cutaneous invasive melanoma and atypical intraepidermal melanocytic variants, BCC or cSCC in adults, and to compare its accuracy with that of dermoscopy.
Furriel, 2024 [150]	Italy	Skin cancer	Yes	PRISMA	The systematic review aims to examine research on the detection, classification, and assessment of skin cancer images in clinical settings.
Other cancers
Zhang, 2022 [151]	China	Adrenal tumor	Yes	PRISMA	To evaluate the study quality and clinical value of radiomics studies on chondrosarcoma.
Ong, 2023 [152]	Singapore	Bone malignancy	No	PRISMA	The purpose of this review article is to summarise the most recent evidence for AI techniques using imaging for differentiating benign from malignant lesions, the characterization of various malignant bone lesions, and their potential clinical application.
Salehi, 2024 [153]	Iran	Bone malignancy	No	No	We aim to conduct a meta-analysis on studies that evaluated the diagnostic performance of artificial intelligence (AI) algorithms in the detection of primary bone tumors, distinguishing them from other bone lesions, and comparing them with clinician assessment.
Zhong, 2023 [154]	China	Chondrosarcoma	Yes	PRISMA	To evaluate the study quality and clinical value of radiomics studies on chondrosarcoma.
Bai, 2024 [155]	China	Lymphoma	Yes	PRISMA	This study was done to systematically review and meta-analyse researches concerning the diagnostic performance of AI in detecting lymphoma using medical imaging for the frst time.
Hinterwimmer, 2022 [156]	Germany	Musculoskeletal malignancies	No	PRISMA	The main purpose of this review was to investigate whether ML is already having an impact on imaging-driven diagnosis of musculoskeletal malignancies and what the respective reasons for this might be.
Zhu, 2024 [157]	China	Soft tissue sarcomas	Yes	PRISMA	To evaluate radiomics in soft tissue sarcomas (STSs) for diagnostic accuracy, grading, and treatment response assessment, with a focus on clinical relevance.
Dai, 2024 [158]	China	Soft tissue tumors	Yes	PRISMA	To systematically evaluate the application value of radiomics and deep learning (DL) in the differential diagnosis of benign and malignant soft tissue tumors (STTs).
EQUATOR, Enhancing the Quality and Transparency of Health Research; NR, not reported; PRISMA, Preferred Reporting Items for Systematic Reviews and Meta—Analyses; PRISMA-DTA, Preferred Reporting Items for Systematic Reviews and Meta Analyses-diagnostic test accuracy; UK, United Kingdom; USA, United States of America.
Reference
Al-Galal, 2021 [1]	Al-Galal, S.A.Y., Alshaikhli, I.F.T., Abdulrazzaq, M. MRI brain tumor medical images analysis using deep learning techniques: a systematic review. Health Technol. 11, 267–282 (2021). https://doi.org/10.1007/s12553-020-00514-6
Naeem, 2022 [2]	Naeem A, Anees T, Naqvi RA, Loh W-K. A Comprehensive Analysis of Recent Deep and Federated-Learning-Based Methodologies for Brain Tumor Diagnosis. Journal of Personalized Medicine. 2022; 12(2):275. https://doi.org/10.3390/jpm12020275
Kouli, 2022 [3]	Kouli, O., Hassane, A.S., Badran, D., Kouli, T., Hossain-Ibrahim, K., & Steele, J.D. Automated brain tumor identification using magnetic resonance imaging: A systematic review and meta-analysis. Neuro-oncology Advances, 2022, 4.
Xie, 2022 [4]	Xie Y, Zaccagna F, Rundo L, Testa C, Agati R, Lodi R, Manners DN, Tonon C. Convolutional Neural Network Techniques for Brain Tumor Classification (from 2015 to 2022): Review, Challenges, and Future Perspectives. Diagnostics. 2022; 12(8):1850. https://doi.org/10.3390/diagnostics12081850
Badrigilan, 2021 [5]	Al-Galal, S.A.Y., Alshaikhli, I.F.T., Abdulrazzaq, M. MRI brain tumor medical images analysis using deep learning techniques: a systematic review. Health Technol. 11, 267–282 (2021). https://doi.org/10.1007/s12553-020-00514-6
Silva, 2024 [6]	Silva Santana L, Borges Camargo Diniz J, Mothé Glioche Gasparri L, et al. Application of Machine Learning for Classification of Brain Tumors: A Systematic Review and Meta-Analysis. World Neurosurg. 2024;186:204-218.e2. doi:10.1016/j.wneu.2024.03.152
Tandon, 2024 [7]	Tandon R, Agrawal S, Rathore NPS, Mishra AK, Jain SK. A systematic review on deep learning-based automated cancer diagnosis models. J Cell Mol Med. 2024;28(6):e18144. doi:10.1111/jcmm.18144
Buchlak, 2021 [8]	Buchlak QD, Esmaili N, Leveque JC, Bennett C, Farrokhi F, Piccardi M. Machine learning applications to neuroimaging for glioma detection and classification: An artificial intelligence augmented systematic review. J Clin Neurosci. 2021;89:177-198. doi:10.1016/j.jocn.2021.04.043
Kempen, 2021 [9]	van Kempen EJ, Post M, Mannil M, et al. Performance of machine learning algorithms for glioma segmentation of brain MRI: a systematic literature review and meta-analysis. Eur Radiol. 2021;31(12):9638-9653. doi:10.1007/s00330-021-08035-0
Sohn, 2020 [10]	Sohn, Curtis K. and Sotirios Bisdas. “Diagnostic Accuracy of Machine Learning-Based Radiomics in Grading Gliomas: Systematic Review and Meta-Analysis.” Contrast Media & Molecular Imaging 2020 (2020): n. pag.
Sun, 2023 [11]	Sun, W., Song, C., Tang, C., Pan, C., Xue, P., Fan, J., & Qiao, Y. Performance of deep learning algorithms to distinguish high-grade glioma from low-grade glioma: A systematic review and meta-analysis. iScience, 26.，https://doi.org/10.1016/j.isci.2023.106815
Alhasan, 2021 [12]	Alhasan, Ayman. Clinical Applications of Artificial Intelligence, Machine Learning, and Deep Learning in the Imaging of Gliomas: A Systematic Review. Cureus. 2021, 13. 10.7759/cureus.19580.
Buchlak, 2021 [13]	van Kempen EJ, Post M, Mannil M, et al. Accuracy of Machine Learning Algorithms for the Classification of Molecular Features of Gliomas on MRI: A Systematic Literature Review and Meta-Analysis. Cancers (Basel). 2021;13(11):2606. Published 2021 May 26. doi:10.3390/cancers13112606
Nguyen, 2018 [14]	Nguyen AV, Blears EE, Ross E, Lall RR, Ortega-Barnett J. Machine learning applications for the differentiation of primary central nervous system lymphoma from glioblastoma on imaging: a systematic review and meta-analysis. Neurosurg Focus. 2018;45(5):E5. doi:10.3171/2018.8.FOCUS18325
Petersen, 2022 [15]	Cassinelli Petersen GI, Shatalov J, Verma T, et al. Machine Learning in Differentiating Gliomas from Primary CNS Lymphomas: A Systematic Review, Reporting Quality, and Risk of Bias Assessment. AJNR Am J Neuroradiol. 2022;43(4):526-533. doi:10.3174/ajnr.A7473
DeJohn, 2022 [16]	DeJohn CR, Grant SR, Seshadri M. Application of Machine Learning Methods to Improve the Performance of Ultrasound in Head and Neck Oncology: A Literature Review. Cancers (Basel). 2022;14(3):665. Published 2022 Jan 28. doi:10.3390/cancers14030665
Hasan, 2022 [17]	Jethanandani A, Lin TA, Volpe S, et al. Exploring Applications of Radiomics in Magnetic Resonance Imaging of Head and Neck Cancer: A Systematic Review. Front Oncol. 2018;8:131. Published 2018 May 14. doi:10.3389/fonc.2018.00131
Rokhshad, 2023 [18]	Rokhshad R, Salehi SN, Yavari A, et al. Deep learning for diagnosis of head and neck cancers through radiographic data: a systematic review and meta-analysis. Oral Radiol. 2024;40(1):1-20. doi:10.1007/s11282-023-00715-5
Zurek, 2022 [19]	Żurek M, Jasak K, Niemczyk K, Rzepakowska A. Artificial Intelligence in Laryngeal Endoscopy: Systematic Review and Meta-Analysis. J Clin Med. 2022;11(10):2752. Published 2022 May 12. doi:10.3390/jcm11102752
Ng, 2022 [20]	Ng WT, But B, Choi HCW, et al. Application of Artificial Intelligence for Nasopharyngeal Carcinoma Management - A Systematic Review. Cancer Manag Res. 2022;14:339-366. Published 2022 Jan 26. doi:10.2147/CMAR.S341583
Lim, 2024 [21]	Li C, Chen X, Chen C, et al. Application of deep learning radiomics in oral squamous cell carcinoma-Extracting more information from medical images using advanced feature analysis. J Stomatol Oral Maxillofac Surg. 2024;125(3S):101840. doi:10.1016/j.jormas.2024.101840
Elmakaty, 2022 [22]	Elmakaty, Ibrahim, Elmarasi, Mohamed & Amarah, Ahmed, Abdo, Ruba, Malki, Mohammed. Accuracy of Artificial Intelligence-Assisted Detection of Oral Squamous Cell Carcinoma: A Systematic Review and Meta-Analysis. Critical Reviews in Oncology/Hematology. 178. 103777. 10.1016/j.critrevonc.2022.103777.
Chauveron, 2024 [23]	de Chauveron J, Unger M, Lescaille G, Wendling L, Kurtz C, Rochefort J. Artificial intelligence for oral squamous cell carcinoma detection based on oral photographs: A comprehensive literature review. Cancer Med. Published online January 2, 2024. doi:10.1002/cam4.6822
Han, 2022 [24]	Han R, Lin N, Huang J, Ma X. Diagnostic accuracy of Raman spectroscopy in oral squamous cell carcinoma [published correction appears in Front Oncol. 2022 Sep 21;12:1030058. doi: 10.3389/fonc.2022.1030058]. Front Oncol. 2022;12:925032. Published 2022 Aug 5. doi:10.3389/fonc.2022.925032
Kim, 2022 [25]	Kim JS, Kim BG, Hwang SH. Efficacy of Artificial Intelligence-Assisted Discrimination of Oral Cancerous Lesions from Normal Mucosa Based on the Oral Mucosal Image: A Systematic Review and Meta-Analysis. Cancers (Basel). 2022;14(14):3499. Published 2022 Jul 19. doi:10.3390/cancers14143499
Ferro, 2022 [26]	Ferro A, Kotecha S, Fan K. Machine learning in point-of-care automated classification of oral potentially malignant and malignant disorders: a systematic review and meta-analysis. Sci Rep. 2022;12(1):13797. Published 2022 Aug 13. doi:10.1038/s41598-022-17489-1
Khanagar, 2021 [27]	Khanagar SB, Naik S, Al Kheraif AA, et al. Application and Performance of Artificial Intelligence Technology in Oral Cancer Diagnosis and Prediction of Prognosis: A Systematic Review. Diagnostics (Basel). 2021;11(6):1004. Published 2021 May 31. doi:10.3390/diagnostics11061004
Potipimpanon, 2022 [28]	Potipimpanon P, Charakorn N, Hirunwiwatkul P. A comparison of artificial intelligence versus radiologists in the diagnosis of thyroid nodules using ultrasonography: a systematic review and meta-analysis. Eur Arch Otorhinolaryngol. 2022;279(11):5363-5373. doi:10.1007/s00405-022-07436-1
Zhao, 2019 [29]	Zhao WJ, Fu LR, Huang ZM, Zhu JQ, Ma BY. Effectiveness evaluation of computer-aided diagnosis system for the diagnosis of thyroid nodules on ultrasound: A systematic review and meta-analysis. Medicine (Baltimore). 2019;98(32):e16379. doi:10.1097/MD.0000000000016379
Xu, 2019 [30]	Xu L, Gao J, Wang Q, et al. Computer-Aided Diagnosis Systems in Diagnosing Malignant Thyroid Nodules on Ultrasonography: A Systematic Review and Meta-Analysis. Eur Thyroid J. 2020;9(4):186-193. doi:10.1159/000504390
Cleere, 2022 [31]	Cleere EF, Davey MG, O'Neill S, et al. Radiomic Detection of Malignancy within Thyroid Nodules Using Ultrasonography-A Systematic Review and Meta-Analysis. Diagnostics (Basel). 2022;12(4):794. Published 2022 Mar 24. doi:10.3390/diagnostics12040794
Sharifi, 2021 [32]	Sharifi, Yasaman & Sargolzaei, Mahdi, Bakhshali, Mohamad Amin, Dehghani, Toktam, Danaiashgzari, Morteza, Eslami, Saeid. (2020). Deep Learning on Ultrasound Images of Thyroid Nodules. Biocybernetics and Biomedical Engineering. 10.1016/j.bbe.2021.02.008.
Busch, 2023 [33]	Julian M. Conn Busch, Joseph L. Cozzi, Hui Li, Li Lan, Maryellen L. Giger, Xavier M. Keutgen, Role of machine learning in differentiating benign from malignant indeterminate thyroid nodules: A literature review, Health Sciences Review, Volume 7,2023,100089, ISSN 2772-6320, https://doi.org/10.1016/j.hsr.2023.100089.
Thong, 2023 [34]	Thong LT, Chou HS, Chew HSJ, Lau Y. Diagnostic test accuracy of artificial intelligence-based imaging for lung cancer screening: A systematic review and meta-analysis. Lung Cancer. 2023;176:4-13. doi:10.1016/j.lungcan.2022.12.002
Liu, 2023 [35]	Liu M, Wu J, Wang N, et al. The value of artificial intelligence in the diagnosis of lung cancer: A systematic review and meta-analysis. PLoS One. 2023;18(3):e0273445. Published 2023 Mar 23. doi:10.1371/journal.pone.0273445
Pacurari, 2023 [36]	Pacurari AC, Bhattarai S, Muhammad A, et al. Diagnostic Accuracy of Machine Learning AI Architectures in Detection and Classification of Lung Cancer: A Systematic Review. Diagnostics (Basel). 2023;13(13):2145. Published 2023 Jun 22. doi:10.3390/diagnostics13132145
Sokouti, 2019 [37]	Sokouti, M., Sokouti, M. & Sokouti, B. A systematic review and meta-analysis on performance of intelligent systems in lung cancer: Where are we?. Artif Intell Rev 53, 3287–3298 (2020). https://doi.org/10.1007/s10462-019-09764-x
Valente, 2015 [38]	Tandon R, Agrawal S, Rathore NPS, Mishra AK, Jain SK. A systematic review on deep learning-based automated cancer diagnosis models. J Cell Mol Med. 2024;28(6):e18144. doi:10.1111/jcmm.18144
Amir, 2016 [39]	Valente IR, Cortez PC, Neto EC, Soares JM, de Albuquerque VH, Tavares JM. Automatic 3D pulmonary nodule detection in CT images: A survey. Comput Methods Programs Biomed. 2016;124:91-107. doi:10.1016/j.cmpb.2015.10.006
Zhang, 2019 [40]	Amir GJ, Lehmann HP. After Detection: The Improved Accuracy of Lung Cancer Assessment Using Radiologic Computer-aided Diagnosis. Acad Radiol. 2016;23(2):186-191. doi:10.1016/j.acra.2015.10.014
Jin, 2023 [41]	Jin, H. , Yu, C. , Gong, Z. , Zheng, R. , Zhao, Y. , Fu, Q. . Machine learning techniques for pulmonary nodule computer-aided diagnosis using ct images: a systematic review. Biomedical signal processing and control. 2023.
Wang, 2019 [42]	Wang X, Mao K, Wang L, Yang P, Lu D, He P. An Appraisal of Lung Nodules Automatic Classification Algorithms for CT Images. Sensors (Basel). 2019;19(1):194. Published 2019 Jan 7. doi:10.3390/s19010194
Li, 2019 [43]	Li D, Mikela Vilmun B, Frederik Carlsen J, et al. The Performance of Deep Learning Algorithms on Automatic Pulmonary Nodule Detection and Classification Tested on Different Datasets That Are Not Derived from LIDC-IDRI: A Systematic Review. Diagnostics (Basel). 2019;9(4):207. Published 2019 Nov 29. doi:10.3390/diagnostics9040207
Huang, 2021 [44]	Huang G, Wei X, Tang H, Bai F, Lin X, Xue D. A systematic review and meta-analysis of diagnostic performance and physicians' perceptions of artificial intelligence (AI)-assisted CT diagnostic technology for the classification of pulmonary nodules. J Thorac Dis. 2021;13(8):4797-4811. doi:10.21037/jtd-21-810
Min, 2022 [45]	Min Y, Hu L, Wei L, Nie S. Computer-aided detection of pulmonary nodules based on convolutional neural networks: a review. Phys Med Biol. 2022;67(6):10.1088/1361-6560/ac568e. Published 2022 Mar 7. doi:10.1088/1361-6560/ac568e
Forte, 2022 [46]	Forte GC, Altmayer S, Silva RF, et al. Deep Learning Algorithms for Diagnosis of Lung Cancer: A Systematic Review and Meta-Analysis. Cancers (Basel). 2022;14(16):3856. Published 2022 Aug 9. doi:10.3390/cancers14163856
Jassim, 2022 [47]	Jassim, M. M. , & Jaber, M. M. . Systematic review for lung cancer detection and lung nodule classification: taxonomy, challenges, and recommendation future works. Journal of Intelligent Systems, 2022, 31, 944 - 964.
Zheng, 2022 [48]	Zheng X, He B, Hu Y, et al. Diagnostic Accuracy of Deep Learning and Radiomics in Lung Cancer Staging: A Systematic Review and Meta-Analysis. Front Public Health. 2022;10:938113. Published 2022 Jul 18. doi:10.3389/fpubh.2022.938113
Njei, 2023 [49]	Njei B, McCarty TR, Mohan BP, Fozo L, Navaneethan U. Artificial intelligence in endoscopic imaging for detection of malignant biliary strictures and cholangiocarcinoma: a systematic review. Ann Gastroenterol. 2023;36(2):223-230. doi:10.20524/aog.2023.0779
Yamada, 2021 [50]	Yamada M, Saito Y, Yamada S, Kondo H, Hamamoto R. Detection of flat colorectal neoplasia by artificial intelligence: A systematic review. Best Pract Res Clin Gastroenterol. 2021;52-53:101745. doi:10.1016/j.bpg.2021.101745
Ma, 2022 [51]	Ma H, Wang L, Chen Y, Tian L. Convolutional neural network-based artificial intelligence for the diagnosis of early esophageal cancer based on endoscopic images: A meta-analysis. Saudi J Gastroenterol. 2022;28(5):332-340. doi:10.4103/sjg.sjg_178_22
Zhang, 2021 [52]	Zhang SM, Wang YJ, Zhang ST. Accuracy of artificial intelligence-assisted detection of esophageal cancer and neoplasms on endoscopic images: A systematic review and meta-analysis. J Dig Dis. 2021;22(6):318-328. doi:10.1111/1751-2980.12992
Bang, 2021 [53]	Bang CS, Lee JJ, Baik GH. Computer-aided diagnosis of esophageal cancer and neoplasms in endoscopic images: a systematic review and meta-analysis of diagnostic test accuracy. Gastrointest Endosc. 2021;93(5):1006-1015.e13. doi:10.1016/j.gie.2020.11.025
Bhatti, 2021 [54]	Bhatti KM, Khanzada ZS, Kuzman M, Ali SM, Iftikhar SY, Small P. Diagnostic Performance of Artificial Intelligence-Based Models for the Detection of Early Esophageal Cancers in Barret's Esophagus: A Meta-Analysis of Patient-Based Studies. Cureus. 2021;13(6):e15447. Published 2021 Jun 4. doi:10.7759/cureus.15447
Syed, 2020 [55]	Syed T, Doshi A, Guleria S, Syed S, Shah T. Artificial Intelligence and Its Role in Identifying Esophageal Neoplasia. Dig Dis Sci. 2020;65(12):3448-3455. doi:10.1007/s10620-020-06643-2
Zhang, 2023 [56]	Zhang JQ, Mi JJ, Wang R. Application of convolutional neural network-based endoscopic imaging in esophageal cancer or high-grade dysplasia: A systematic review and meta-analysis. World J Gastrointest Oncol. 2023;15(11):1998-2016. doi:10.4251/wjgo.v15.i11.1998
Guidozzi, 2023 [57]	Guidozzi N, Menon N, Chidambaram S, Markar SR. The role of artificial intelligence in the endoscopic diagnosis of esophageal cancer: a systematic review and meta-analysis. Dis Esophagus. 2023;36(12):doad048. doi:10.1093/dote/doad048
Islam, 2022 [58]	Islam MM, Poly TN, Walther BA, et al. Deep Learning for the Diagnosis of Esophageal Cancer in Endoscopic Images: A Systematic Review and Meta-Analysis. Cancers (Basel). 2022;14(23):5996. Published 2022 Dec 5. doi:10.3390/cancers14235996
Visaggi, 2021 [59]	Visaggi P, Barberio B, Gregori D, et al. Systematic review with meta-analysis: artificial intelligence in the diagnosis of oesophageal diseases [published correction appears in Aliment Pharmacol Ther. 2022 Sep;56(5):928. doi: 10.1111/apt.17166]. Aliment Pharmacol Ther. 2022;55(5):528-540. doi:10.1111/apt.16778
Tan, 2022 [60]	Tan JL, Chinnaratha MA, Woodman R, et al. Diagnostic Accuracy of Artificial Intelligence (AI) to Detect Early Neoplasia in Barrett's Esophagus: A Non-comparative Systematic Review and Meta-Analysis. Front Med (Lausanne). 2022;9:890720. Published 2022 Jun 22. doi:10.3389/fmed.2022.890720
Hosseini, 2023 [61]	Hosseini F, Asadi F, Emami H, Ebnali M. Machine learning applications for early detection of esophageal cancer: a systematic review. BMC Med Inform Decis Mak. 2023;23(1):124. Published 2023 Jul 17. doi:10.1186/s12911-023-02235-y
Lui, 2020 [62]	Lui TKL, Tsui VWM, Leung WK. Accuracy of artificial intelligence-assisted detection of upper GI lesions: a systematic review and meta-analysis. Gastrointest Endosc. 2020;92(4):821-830.e9. doi:10.1016/j.gie.2020.06.034
Mohan, 2020 [63]	Mohan BP, Khan SR, Kassab LL, Ponnada S, Dulai PS, Kochhar GS. Accuracy of convolutional neural network-based artificial intelligence in diagnosis of gastrointestinal lesions based on endoscopic images: A systematic review and meta-analysis. Endosc Int Open. 2020;8(11):E1584-E1594. doi:10.1055/a-1236-3007
Yan, 2021 [64]	Yan T, Wong PK, Qin YY. Deep learning for diagnosis of precancerous lesions in upper gastrointestinal endoscopy: A review. World J Gastroenterol. 2021;27(20):2531-2544. doi:10.3748/wjg.v27.i20.2531
Arribas, 2020 [65]	Arribas J, Antonelli G, Frazzoni L, et al. Standalone performance of artificial intelligence for upper GI neoplasia: a meta-analysis. Gut. Published online October 30, 2020. doi:10.1136/gutjnl-2020-321922
Luo, 2022 [66]	Luo D, Kuang F, Du J, et al. Artificial Intelligence-Assisted Endoscopic Diagnosis of Early Upper Gastrointestinal Cancer: A Systematic Review and Meta-Analysis. Front Oncol. 2022;12:855175. Published 2022 Jun 10. doi:10.3389/fonc.2022.855175
Langarizadeh, 2021 [67]	Langarizadeh, M., & Sayadi, M. Machine Learning Techniques for Diagnosis of Lower Gastrointestinal Cancer: A Systematic Review. Iranian Red Crescent Medical Journal (IRCMJ), 2021, 23(7), -. doi: 10.32592/ircmj.2021.23.7.436
Chidambaram, 2022 [68]	Chidambaram S, Sounderajah V, Maynard N, Markar SR. Diagnostic Performance of Artificial Intelligence-Centred Systems in the Diagnosis and Postoperative Surveillance of Upper Gastrointestinal Malignancies Using Computed Tomography Imaging: A Systematic Review and Meta-Analysis of Diagnostic Accuracy. Ann Surg Oncol. 2022;29(3):1977-1990. doi:10.1245/s10434-021-10882-6
Shi, 2024 [69]	Shi Y, Fan H, Li L, et al. The value of machine learning approaches in the diagnosis of early gastric cancer: a systematic review and meta-analysis. World J Surg Oncol. 2024;22(1):40. Published 2024 Feb 1. doi:10.1186/s12957-024-03321-9
Bhardwaj, 2022 [70]	Bhardwaj, P. , Bhandari, G. , Kumar, Y. , Gupta, S. An investigational approach for the prediction of gastric cancer using artificial intelligence techniques: a systematic review. Archives of Computational Methods in Engineering, 2022, 29(6), 4379-4400.
Jin, 2020 [71]	Jin P, Ji X, Kang W, et al. Artificial intelligence in gastric cancer: a systematic review. J Cancer Res Clin Oncol. 2020;146(9):2339-2350. doi:10.1007/s00432-020-03304-9
Islam, 2021 [72]	Islam MM, Poly TN, Walther BA, Lin MC, Li YJ. Artificial Intelligence in Gastric Cancer: Identifying Gastric Cancer Using Endoscopic Images with Convolutional Neural Network. Cancers (Basel). 2021;13(21):5253. Published 2021 Oct 20. doi:10.3390/cancers13215253
Xie, 2021 [73]	Xie F, Zhang K, Li F, et al. Diagnostic accuracy of convolutional neural network-based endoscopic image analysis in diagnosing gastric cancer and predicting its invasion depth: a systematic review and meta-analysis. Gastrointest Endosc. 2022;95(4):599-609.e7. doi:10.1016/j.gie.2021.12.021
Zhao, 2022 [74]	Zhao Y, Hu B, Wang Y, Yin X, Jiang Y, Zhu X. Identification of gastric cancer with convolutional neural networks: a systematic review. Multimed Tools Appl. 2022;81(8):11717-11736. doi:10.1007/s11042-022-12258-8
Chen, 2022 [75]	Chen PC, Lu YR, Kang YN, Chang CC. The Accuracy of Artificial Intelligence in the Endoscopic Diagnosis of Early Gastric Cancer: Pooled Analysis Study. J Med Internet Res. 2022;24(5):e27694. Published 2022 May 16. doi:10.2196/27694
Jiang, 2021 [76]	Jiang K, Jiang X, Pan J, et al. Current Evidence and Future Perspective of Accuracy of Artificial Intelligence Application for Early Gastric Cancer Diagnosis With Endoscopy: A Systematic and Meta-Analysis [published correction appears in Front Med (Lausanne). 2021 May 14;8:698483. doi: 10.3389/fmed.2021.698483]. Front Med (Lausanne). 2021;8:629080. Published 2021 Mar 15. doi:10.3389/fmed.2021.629…
Dilaghi, 2022 [77]	Dilaghi E, Lahner E, Annibale B, Esposito G. Systematic review and meta-analysis: Artificial intelligence for the diagnosis of gastric precancerous lesions and Helicobacter pylori infection. Dig Liver Dis. 2022;54(12):1630-1638. doi:10.1016/j.dld.2022.03.007
Ye, 2022 [78]	Ye XH, Zhao LL, Wang L. Diagnostic accuracy of endoscopic ultrasound with artificial intelligence for gastrointestinal stromal tumors: A meta-analysis. J Dig Dis. 2022;23(5-6):253-261. doi:10.1111/1751-2980.13110
Gomes, 2023 [79]	Gomes RSA, de Oliveira GHP, de Moura DTH, et al. Endoscopic ultrasound artificial intelligence-assisted for prediction of gastrointestinal stromal tumors diagnosis: A systematic review and meta-analysis. World J Gastrointest Endosc. 2023;15(8):528-539. doi:10.4253/wjge.v15.i8.528
Liu, 2022 [80]	Liu XY, Song W, Mao T, Zhang Q, Zhang C, Li XY. Application of artificial intelligence in the diagnosis of subepithelial lesions using endoscopic ultrasonography: a systematic review and meta-analysis. Front Oncol. 2022;12:915481. Published 2022 Aug 15. doi:10.3389/fonc.2022.915481
Azer, 2019 [81]	Azer SA. Deep learning with convolutional neural networks for identification of liver masses and hepatocellular carcinoma: A systematic review. World J Gastrointest Oncol. 2019;11(12):1218-1230. doi:10.4251/wjgo.v11.i12.1218IF: 2.5 Q2
Wei, 2023 [82]	Wei Q, Tan N, Xiong S, Luo W, Xia H, Luo B. Deep Learning Methods in Medical Image-Based Hepatocellular Carcinoma Diagnosis: A Systematic Review and Meta-Analysis. Cancers (Basel). 2023;15(23):5701. Published 2023 Dec 3. doi:10.3390/cancers15235701
Bo, 2024 [83]	Bo Z, Song J, He Q, et al. Application of artificial intelligence radiomics in the diagnosis, treatment, and prognosis of hepatocellular carcinoma. Comput Biol Med. 2024;173:108337. doi:10.1016/j.compbiomed.2024.108337
Salehi, 2024 [84]	Salehi MA, Harandi H, Mohammadi S, Shahrabi Farahani M, Shojaei S, Saleh RR. Diagnostic Performance of Artificial Intelligence in Detection of Hepatocellular Carcinoma: A Meta-analysis. J Imaging Inform Med. Published online March 4, 2024. doi:10.1007/s10278-024-01058-1
Prasoppokakorn, 2021 [85]	Prasoppokakorn T, Tiyarattanachai T, Chaiteerakij R, et al. Application of artificial intelligence for diagnosis of pancreatic ductal adenocarcinoma by EUS: A systematic review and meta-analysis. Endosc Ultrasound. 2022;11(1):17-26. doi:10.4103/EUS-D-20-00219
Dumitrescu, 2022 [86]	Dumitrescu EA, Ungureanu BS, Cazacu IM, et al. Diagnostic Value of Artificial Intelligence-Assisted Endoscopic Ultrasound for Pancreatic Cancer: A Systematic Review and Meta-Analysis. Diagnostics (Basel). 2022;12(2):309. Published 2022 Jan 25. doi:10.3390/diagnostics12020309
Mohan, 2022 [87]	Mohan BP, Facciorusso A, Khan SR, et al. Pooled diagnostic parameters of artificial intelligence in EUS image analysis of the pancreas: A descriptive quantitative review. Endosc Ultrasound. 2022;11(3):156-169. doi:10.4103/EUS-D-21-00063
Jan, 2023 [88]	Jan Z, El Assadi F, Abd-Alrazaq A, Jithesh PV. Artificial Intelligence for the Prediction and Early Diagnosis of Pancreatic Cancer: Scoping Review. J Med Internet Res. 2023;25:e44248. Published 2023 Mar 31. doi:10.2196/44248
Lv, 2023 [89]	Lv B, Wang K, Wei N, Yu F, Tao T, Shi Y. Diagnostic value of deep learning-assisted endoscopic ultrasound for pancreatic tumors: a systematic review and meta-analysis. Front Oncol. 2023;13:1191008. Published 2023 Jul 27. doi:10.3389/fonc.2023.1191008
Goyal, 2022 [90]	Goyal H, Sherazi SAA, Gupta S, Perisetti A, Achebe I, Ali A, Tharian B, Thosani N, Sharma NR. Application of artificial intelligence in diagnosis of pancreatic malignancies by endoscopic ultrasound: a systemic review. Therap Adv Gastroenterol. 2022 Apr 29;15:17562848221093873. doi: 10.1177/17562848221093873. PMID: 35509425; PMCID: PMC9058356.
Yin, 2022 [91]	Yin H, Yang X, Sun L, et al. The value of artificial intelligence techniques in predicting pancreatic ductal adenocarcinoma with EUS images: A meta-analysis and systematic review. Endosc Ultrasound. 2023;12(1):50-58. doi:10.4103/EUS-D-21-00131
Salem, 2021 [92]	Salem H, Soria D, Lund JN, Awwad A. A systematic review of the applications of Expert Systems (ES) and machine learning (ML) in clinical urology. BMC Med Inform Decis Mak. 2021;21(1):223. Published 2021 Jul 22. doi:10.1186/s12911-021-01585-9
Huang, 2022 [93]	Huang X, Wang X, Lan X, Deng J, Lei Y, Lin F. The role of radiomics with machine learning in the prediction of muscle-invasive bladder cancer: A mini review. Front Oncol. 2022;12:990176. Published 2022 Aug 17. doi:10.3389/fonc.2022.990176
Kozikowski, 2022 [94]	Kozikowski M, Suarez-Ibarrola R, Osiecki R, et al. Role of Radiomics in the Prediction of Muscle-invasive Bladder Cancer: A Systematic Review and Meta-analysis. Eur Urol Focus. 2022;8(3):728-738. doi:10.1016/j.euf.2021.05.005
Cuocolo, 2020 [95]	Cuocolo R, Cipullo MB, Stanzione A, et al. Machine learning for the identification of clinically significant prostate cancer on MRI: a meta-analysis. Eur Radiol. 2020;30(12):6877-6887. doi:10.1007/s00330-020-07027-w
Sihotang, 2023 [96]	Castaldo R, Cavaliere C, Soricelli A, Salvatore M, Pecchia L, Franzese M. Radiomic and Genomic Machine Learning Method Performance for Prostate Cancer Diagnosis: Systematic Literature Review. J Med Internet Res. 2021;23(4):e22394. Published 2021 Apr 1. doi:10.2196/22394
Sushentsev, 2022 [97]	Sushentsev N, Moreira Da Silva N, Yeung M, et al. Comparative performance of fully-automated and semi-automated artificial intelligence methods for the detection of clinically significant prostate cancer on MRI: a systematic review. Insights Imaging. 2022;13(1):59. Published 2022 Mar 28. doi:10.1186/s13244-022-01199-3
Michaely, 2022 [98]	Michaely HJ, Aringhieri G, Cioni D, Neri E. Current Value of Biparametric Prostate MRI with Machine-Learning or Deep-Learning in the Detection, Grading, and Characterization of Prostate Cancer: A Systematic Review. Diagnostics (Basel). 2022;12(4):799. Published 2022 Mar 24. doi:10.3390/diagnostics12040799
Syer, 2021 [99]	Syer T, Mehta P, Antonelli M, et al. Artificial Intelligence Compared to Radiologists for the Initial Diagnosis of Prostate Cancer on Magnetic Resonance Imaging: A Systematic Review and Recommendations for Future Studies. Cancers (Basel). 2021;13(13):3318. Published 2021 Jul 1. doi:10.3390/cancers13133318
Castillo, 2020 [100]	T JMC, Arif M, Niessen WJ, Schoots IG, Veenland JF. Automated Classification of Significant Prostate Cancer on MRI: A Systematic Review on the Performance of Machine Learning Applications. Cancers (Basel). 2020;12(6):1606. Published 2020 Jun 17. doi:10.3390/cancers12061606
Sugano, 2020 [101]	Sugano D, Sanford D, Abreu A, Duddalwar V, Gill I, Cacciamani GE. Impact of radiomics on prostate cancer detection: a systematic review of clinical applications. Curr Opin Urol. 2020;30(6):754-781. doi:10.1097/MOU.0000000000000822
Castaldo, 2021 [102]	Castaldo R, Cavaliere C, Soricelli A, Salvatore M, Pecchia L, Franzese M. Radiomic and Genomic Machine Learning Method Performance for Prostate Cancer Diagnosis: Systematic Literature Review. J Med Internet Res. 2021;23(4):e22394. Published 2021 Apr 1. doi:10.2196/22394
Roest, 2022 [103]	Roest C, Fransen SJ, Kwee TC, Yakar D. Comparative Performance of Deep Learning and Radiologists for the Diagnosis and Localization of Clinically Significant Prostate Cancer at MRI: A Systematic Review. Life (Basel). 2022;12(10):1490. Published 2022 Sep 26. doi:10.3390/life12101490
Rouvière, 2023 [104]	Rouvière O, Jaouen T, Baseilhac P, et al. Artificial intelligence algorithms aimed at characterizing or detecting prostate cancer on MRI: How accurate are they when tested on independent cohorts? - A systematic review. Diagn Interv Imaging. 2023;104(5):221-234. doi:10.1016/j.diii.2022.11.005
Sihotang, 2022 [105]	Pahwa, B. , Tayal, A. , Shukla, A. , Soni, U. , Gupta, N. , Bassey, E. , et al. Utility of machine learning in the management of normal pressure hydrocephalus: a systematic review. World neurosurgery, 2023, 177.
Lindgren Belal, 2023 [106]	Lindgren Belal S, Frantz S, Minarik D, et al. Applications of Artificial Intelligence in PSMA PET/CT for Prostate Cancer Imaging. Semin Nucl Med. 2024;54(1):141-149. doi:10.1053/j.semnuclmed.2023.06.001
Talyshinskii, 2024 [107]	Talyshinskii A, Hameed BMZ, Ravinder PP, et al. Catalyzing Precision Medicine: Artificial Intelligence Advancements in Prostate Cancer Diagnosis and Management. Cancers (Basel). 2024;16(10):1809. Published 2024 May 9. doi:10.3390/cancers16101809
Thenault, 2020 [108]	Mathieu, R. . The application of artificial intelligence in prostate cancer management—what improvements can be expected? a systematic review. Applied Sciences, 2020, 10.
Song, 2024 [109]	Song H, Wang X, Wu R, Liu W. The influence of manual segmentation strategies and different phases selection on machine learning-based computed tomography in renal tumors: a systematic review and meta-analysis. Radiol Med. 2024;129(7):1025-1037. doi:10.1007/s11547-024-01825-8
Gardezi, 2019 [110]	Gardezi SJS, Elazab A, Lei B, Wang T. Breast Cancer Detection and Diagnosis Using Mammographic Data: Systematic Review. J Med Internet Res. 2019;21(7):e14464. Published 2019 Jul 26. doi:10.2196/14464
Li, 2020 [111]	Li J, Sang T, Yu WH, et al. The value of S-Detect for the differential diagnosis of breast masses on ultrasound: a systematic review and pooled meta-analysis. Med Ultrason. 2020;22(2):211-219. doi:10.11152/mu-2402
Hanis, 2022 [112]	Hanis TM, Islam MA, Musa KI. Diagnostic Accuracy of Machine Learning Models on Mammography in Breast Cancer Classification: A Meta-Analysis. Diagnostics (Basel). 2022;12(7):1643. Published 2022 Jul 5. doi:10.3390/diagnostics12071643
Wang, 2022 [113]	Wang X, Meng S. Diagnostic accuracy of S-Detect to breast cancer on ultrasonography: A meta-analysis (PRISMA). Medicine (Baltimore). 2022;101(34):e30359. doi:10.1097/MD.0000000000030359
Li, 2020 [114]	Li Z, Ye J, Du H, et al. Preoperative Prediction Power of Radiomics for Breast Cancer: A Systemic Review and Meta-Analysis. Front Oncol. 2022;12:837257. Published 2022 Mar 1. doi:10.3389/fonc.2022.837257
Boro, 2023 [115]	Omega Boro L, Nandi G. Diagnostic Performance of Deep Learning in Screened Mammogram: Systematic Review. Curr Med Imaging. Published online April 17, 2023. doi:10.2174/1573405620666230417085624
Liu, 2022 [116]	Liu J, Lei J, Ou Y, et al. Mammography diagnosis of breast cancer screening through machine learning: a systematic review and meta-analysis. Clin Exp Med. 2023;23(6):2341-2356. doi:10.1007/s10238-022-00895-0
Ozsahin, 2022 [117]	Uzun Ozsahin D, Ikechukwu Emegano D, Uzun B, Ozsahin I. The Systematic Review of Artificial Intelligence Applications in Breast Cancer Diagnosis. Diagnostics (Basel). 2022;13(1):45. Published 2022 Dec 23. doi:10.3390/diagnostics13010045
Hickman, 2022 [118]	Hickman SE, Woitek R, Le EPV, et al. Machine Learning for Workflow Applications in Screening Mammography: Systematic Review and Meta-Analysis. Radiology. 2022;302(1):88-104. doi:10.1148/radiol.2021210391
Adam, 2023 [119]	Adam R, Dell'Aquila K, Hodges L, Maldjian T, Duong TQ. Deep learning applications to breast cancer detection by magnetic resonance imaging: a literature review. Breast Cancer Res. 2023;25(1):87. Published 2023 Jul 24. doi:10.1186/s13058-023-01687-4
Dan, 2024 [120]	Dan Q, Xu Z, Burrows H, Bissram J, Stringer JSA, Li Y. Diagnostic performance of deep learning in ultrasound diagnosis of breast cancer: a systematic review. NPJ Precis Oncol. 2024;8(1):21. Published 2024 Jan 27. doi:10.1038/s41698-024-00514-z
Freeman, 2021 [121]	Freeman K, Geppert J, Stinton C, et al. Use of artificial intelligence for image analysis in breast cancer screening programmes: systematic review of test accuracy. BMJ. 2021;374:n1872. Published 2021 Sep 1. doi:10.1136/bmj.n1872
Aggarwa, 2021 [122]	Aggarwal R, Sounderajah V, Martin G, et al. Diagnostic accuracy of deep learning in medical imaging: a systematic review and meta-analysis. NPJ Digit Med. 2021;4(1):65. Published 2021 Apr 7. doi:10.1038/s41746-021-00438-z
Oh, 2023 [123]	Oh KE, Vasandani N, Anwar A. Radiomics to Differentiate Malignant and Benign Breast Lesions: A Systematic Review and Diagnostic Test Accuracy Meta-Analysis. Cureus. 2023;15(11):e49015. Published 2023 Nov 18. doi:10.7759/cureus.49015
Jung, 2023 [124]	Yoon JH, Strand F, Baltzer PAT, et al. Standalone AI for Breast Cancer Detection at Screening Digital Mammography and Digital Breast Tomosynthesis: A Systematic Review and Meta-Analysis. Radiology. 2023;307(5):e222639. doi:10.1148/radiol.222639
Viñals, 2023 [125]	Viñals R, Jonnalagedda M, Petignat P, Thiran JP, Vassilakos P. Artificial Intelligence-Based Cervical Cancer Screening on Images Taken during Visual Inspection with Acetic Acid: A Systematic Review. Diagnostics (Basel). 2023;13(5):836. Published 2023 Feb 22. doi:10.3390/diagnostics13050836
Taddese, 2024 [126]	Taddese AA, Tilahun BC, Awoke T, Atnafu A, Mamuye A, Mengiste SA. Deep-learning models for image-based gynecological cancer diagnosis: a systematic review and meta- analysis. Front Oncol. 2024;13:1216326. Published 2024 Jan 11. doi:10.3389/fonc.2023.1216326
Qi, 2024 [127]	Qi L, Li X, Yang Y, Zhao M, Lin A, Ma L. Accuracy of machine learning in the preoperative identification of ovarian borderline tumors: a meta-analysis. Clin Radiol. 2024;79(7):501-514. doi:10.1016/j.crad.2024.02.012
Ma, 2023 [128]	Ma L, Huang L, Chen Y, et al. AI diagnostic performance based on multiple imaging modalities for ovarian tumor: A systematic review and meta-analysis. Front Oncol. 2023;13:1133491. Published 2023 Apr 21. doi:10.3389/fonc.2023.1133491
Mitchell, 2024 [129]	Mitchell S, Nikolopoulos M, El-Zarka A, et al. Artificial Intelligence in Ultrasound Diagnoses of Ovarian Cancer: A Systematic Review and Meta-Analysis. Cancers (Basel). 2024;16(2):422. Published 2024 Jan 19. doi:10.3390/cancers16020422
Koch, 2023 [130]	Koch AH, Jeelof LS, Muntinga CLP, et al. Analysis of computer-aided diagnostics in the preoperative diagnosis of ovarian cancer: a systematic review. Insights Imaging. 2023;14(1):34. Published 2023 Feb 15. doi:10.1186/s13244-022-01345-x
Xu, 2022 [131]	Xu HL, Gong TT, Liu FH, et al. Artificial intelligence performance in image-based ovarian cancer identification: A systematic review and meta-analysis. EClinicalMedicine. 2022;53:101662. Published 2022 Sep 17. doi:10.1016/j.eclinm.2022.101662
Akazawa, 2021 [132]	Akazawa M, Hashimoto K. Artificial intelligence in gynecologic cancers: Current status and future challenges - A systematic review. Artif Intell Med. 2021;120:102164. doi:10.1016/j.artmed.2021.102164
Widaatalla, 2023 [133]	Widaatalla Y, Wolswijk T, Adan F, et al. The application of artificial intelligence in the detection of basal cell carcinoma: A systematic review. J Eur Acad Dermatol Venereol. 2023;37(6):1160-1167. doi:10.1111/jdv.18963
Zhang, 2022 [134]	Zhang S, Wang Y, Zheng Q, Li J, Huang J, Long X. Artificial intelligence in melanoma: A systematic review. J Cosmet Dermatol. 2022;21(11):5993-6004. doi:10.1111/jocd.15323
Popescu, 2022 [135]	Popescu D, El-Khatib M, El-Khatib H, Ichim L. New Trends in Melanoma Detection Using Neural Networks: A Systematic Review. Sensors (Basel). 2022;22(2):496. Published 2022 Jan 10. doi:10.3390/s22020496
Dick, 2019 [136]	Dick V, Sinz C, Mittlböck M, Kittler H, Tschandl P. Accuracy of Computer-Aided Diagnosis of Melanoma: A Meta-analysis. JAMA Dermatol. 2019;155(11):1291-1299. doi:10.1001/jamadermatol.2019.1375
Rajpara, 2009 [137]	Rajpara SM, Botello AP, Townend J, Ormerod AD. Systematic review of dermoscopy and digital dermoscopy/ artificial intelligence for the diagnosis of melanoma. Br J Dermatol. 2009;161(3):591-604. doi:10.1111/j.1365-2133.2009.09093.x
Hyeon, 2022 [138]	Jeong HK, Park C, Henao R, Kheterpal M. Deep Learning in Dermatology: A Systematic Review of Current Approaches, Outcomes, and Limitations. JID Innov. 2022;3(1):100150. Published 2022 Aug 23. doi:10.1016/j.xjidi.2022.100150
Miller, 2024 [139]	Miller I, Rosic N, Stapelberg M, et al. Performance of Commercial Dermatoscopic Systems That Incorporate Artificial Intelligence for the Identification of Melanoma in General Practice: A Systematic Review. Cancers (Basel). 2024;16(7):1443. Published 2024 Apr 8. doi:10.3390/cancers16071443
Patel, 2023 [140]	Patel RH, Foltz EA, Witkowski A, Ludzik J. Analysis of Artificial Intelligence-Based Approaches Applied to Non-Invasive Imaging for Early Detection of Melanoma: A Systematic Review. Cancers (Basel). 2023;15(19):4694. Published 2023 Sep 23. doi:10.3390/cancers15194694
Jairath, 2024 [141]	Jairath N, Pahalyants V, Shah R, Weed J, Carucci JA, Criscito MC. Artificial Intelligence in Dermatology: A Systematic Review of Its Applications in Melanoma and Keratinocyte Carcinoma Diagnosis. Dermatol Surg. Published online May 9, 2024. doi:10.1097/DSS.0000000000004223
Thomsen, 2020 [142]	Thomsen K, Iversen L, Titlestad TL, Winther O. Systematic review of machine learning for diagnosis and prognosis in dermatology. J Dermatolog Treat. 2020;31(5):496-510. doi:10.1080/09546634.2019.1682500
Marka, 2019 [143]	Marka A, Carter JB, Toto E, Hassanpour S. Automated detection of nonmelanoma skin cancer using digital images: a systematic review. BMC Med Imaging. 2019;19(1):21. Published 2019 Feb 28. doi:10.1186/s12880-019-0307-7
Foltz, 2024 [144]	Foltz EA, Witkowski A, Becker AL, et al. Artificial Intelligence Applied to Non-Invasive Imaging Modalities in Identification of Nonmelanoma Skin Cancer: A Systematic Review. Cancers (Basel). 2024;16(3):629. Published 2024 Feb 1. doi:10.3390/cancers16030629
Jones, 2022 [145]	Jones OT, Matin RN, van der Schaar M, et al. Artificial intelligence and machine learning algorithms for early detection of skin cancer in community and primary care settings: a systematic review. Lancet Digit Health. 2022;4(6):e466-e476. doi:10.1016/S2589-7500(22)00023-1
Dildar, 2021 [146]	Dildar M, Akram S, Irfan M, et al. Skin Cancer Detection: A Review Using Deep Learning Techniques. Int J Environ Res Public Health. 2021;18(10):5479. Published 2021 May 20. doi:10.3390/ijerph18105479
Kassem, 2021 [147]	Kassem MA, Hosny KM, Damaševičius R, Eltoukhy MM. Machine Learning and Deep Learning Methods for Skin Lesion Classification and Diagnosis: A Systematic Review. Diagnostics (Basel). 2021;11(8):1390. Published 2021 Jul 31. doi:10.3390/diagnostics11081390
Salinas, 2024 [148]	Salinas MP, Sepúlveda J, Hidalgo L, et al. A systematic review and meta-analysis of artificial intelligence versus clinicians for skin cancer diagnosis [published correction appears in NPJ Digit Med. 2024 May 24;7(1):141. doi: 10.1038/s41746-024-01138-0]. NPJ Digit Med. 2024;7(1):125. Published 2024 May 14. doi:10.1038/s41746-024-01103-x
Ruffano, 2018 [149]	Ferrante di Ruffano L, Takwoingi Y, Dinnes J, et al. Computer-assisted diagnosis techniques (dermoscopy and spectroscopy-based) for diagnosing skin cancer in adults. Cochrane Database Syst Rev. 2018;12(12):CD013186. Published 2018 Dec 4. doi:10.1002/14651858.CD013186
Furriel, 2024 [150]	Furriel BCRS, Oliveira BD, Prôa R, et al. Artificial intelligence for skin cancer detection and classification for clinical environment: a systematic review. Front Med (Lausanne). 2024;10:1305954. Published 2024 Jan 8. doi:10.3389/fmed.2023.1305954
Zhang, 2022 [151]	Zhang H, Lei H, Pang J. Diagnostic performance of radiomics in adrenal masses: A systematic review and meta-analysis. Front Oncol. 2022;12:975183. Published 2022 Sep 2. doi:10.3389/fonc.2022.975183
Ong, 2023 [152]	Ong W, Zhu L, Tan YL, et al. Application of Machine Learning for Differentiating Bone Malignancy on Imaging: A Systematic Review. Cancers (Basel). 2023;15(6):1837. Published 2023 Mar 18. doi:10.3390/cancers15061837
Salehi, 2024 [153]	Salehi MA, Mohammadi S, Harandi H, et al. Diagnostic Performance of Artificial Intelligence in Detection of Primary Malignant Bone Tumors: a Meta-Analysis. J Imaging Inform Med. 2024;37(2):766-777. doi:10.1007/s10278-023-00945-3
Zhong, 2023 [154]	Zhong J, Hu Y, Ge X, et al. A systematic review of radiomics in chondrosarcoma: assessment of study quality and clinical value needs handy tools. Eur Radiol. 2023;33(2):1433-1444. doi:10.1007/s00330-022-09060-3
Bai, 2024 [155]	Bai A, Si M, Xue P, Qu Y, Jiang Y. Artificial intelligence performance in detecting lymphoma from medical imaging: a systematic review and meta-analysis. BMC Med Inform Decis Mak. 2024;24(1):13. Published 2024 Jan 8. doi:10.1186/s12911-023-02397-9
Hinterwimmer, 2022 [156]	Hinterwimmer F, Consalvo S, Neumann J, Rueckert D, von Eisenhart-Rothe R, Burgkart R. Applications of machine learning for imaging-driven diagnosis of musculoskeletal malignancies-a scoping review. Eur Radiol. 2022;32(10):7173-7184. doi:10.1007/s00330-022-08981-3
Zhu, 2024 [157]	Zhu N, Meng X, Wang Z, et al. Radiomics in Diagnosis, Grading, and Treatment Response Assessment of Soft Tissue Sarcomas: A Systematic Review and Meta-analysis. Acad Radiol. Published online May 20, 2024. doi:10.1016/j.acra.2024.03.029
Dai, 2024 [158]	Dai X, Zhao B, Zang J, et al. Diagnostic Performance of Radiomics and Deep Learning to Identify Benign and Malignant Soft Tissue Tumors: A Systematic Review and Meta-analysis. Acad Radiol. Published online April 13, 2024. doi:10.1016/j.acra.2024.03.033
