# Supplementary material for: Artificial Intelligence Performance in Image-Based Cancer Identification: Umbrella Review of Systematic Reviews
Source: J Med Internet Res. 2025 Apr 1;27:e53567. doi: 10.2196/53567 (PMC12000792; doi:10.2196/53567)
Supplement: Multimedia Appendix 5 [file jmir_v27i1e53567_app5.xlsx]

## Sheet: Database etc
Multimedia Appendix 5. Search sources, search results, study selection, data extraction, quality assessment, and data synthesis in the included reviews.
Author，year	Database searched	Language restrictions	Retrieved studies	Included studies	Number of reviewers			Quality assessment tool	Meta-analysis
					Study selection	Data extraction	Quality assessment
Central nervous system cancers
Al-Galal, 2021 [1]	Science Direct database, IEEE, Scopus	English	427	92	NR	NR	NA	No	No
Naeem, 2022 [2]	Elsevier, ACM, IEEE, Springer, MDPI, Wiley, Miccai, Medline	NR	3986	55	NR	NR	2	Tool developed by the authors	No
Kouli, 2022 [3]	PubMed, Web of Science, Scopus	English	2389	224	2	2	3	CLAIM, QUADAS-2	Yes
Xie, 2022 [4]	PubMed, Scopus	English	540	83	3	NR	NA	No	No
Badrigilan, 2021 [5]	PubMed, Web of Science, Embase, Scopus	English	1666	30	2	2	NA	No	Yes
Silva, 2024 [6]	PubMed, Embase, and Web of Science	English	1538	51	NR	2	2	QUADAS-2	Yes
Tandon, 2024 [7]	Elsevier, Scopus, Springer Nature, Wiley and IEEE	NR	686	113	NR	NR	NA	No	No
Buchlak, 2021 [8]	PubMed, ScienceDirect, Embase, Ovid, Ebsco, Google Scholar and Scopus	English	15001	153	2	NR	NR	PROBAST	No
Kempen, 2021 [9]	Medline, Embase, Cochrane Library	No restriction	1094	8	2	NR	NA	No	Yes
Sohn, 2020 [10]	Pubmed	English	215	5	NR	NR	2	QUADAS-2	Yes
Sun, 2023 [11]	Medline, Embase, WOS, IEEE, Cochrane	English	1178	33	2	NR	2	QUADAS-2 and a summary of the risk of bias and applicability concerns for 48 studies	Yes
Alhasan, 2021 [12]	PubMed, Medline, CINAHL, Web of Science, Google Scholar	English	17362	20	2	2	NR	QUADAS-2	No
Buchlak, 2021 [13]	Medline, Embase, Cochrane Library	NR	1094	17	2	NR	NA	No	No
Nguyen, 2018 [14]	PubMed	English	1081	8	2	NR	2	QUADAS-2	Yes
Petersen, 2022 [15]	Embase, Medline, Cochrane, Web of Science	English	11727	23	4	2	2	TRIPOD	Yes
Head and neck system cancers
DeJohn, 2022 [16]	MEDLINE, PubMed, clinicaltrials.gov	English	15080	25	NR	NR	NR	RQS	No
Hasan, 2022 [17]	PubMed, Proquest, MEDLINE, Open Knowledge Maps, Gale OneFile Computer Science	English	953	30	NR	NR	2	QUADAS-2	No
Rokhshad, 2023 [18]	Medline (via PubMed), Scopus, Embase, Google Scholar, IEEE, and ArXiv	No restriction	1967	15	2	3	3	QUADAS-2	Yes
Zurek, 2022 [19]	PubMed, Embase, Cochrane, Scopus, Web of Science	English	895	11	2	2	3	QUADAS-2	Yes
Ng, 2022 [20]	PubMed, Scopus and Embase	English or Chinese	308	78	2	NR	NR	QUADAS-2	No
Lim, 2024 [21]	PubMed, EMbase, Ovid-MEDLINE, Web of Science, and IEEE	English	1508	26	2	NR	NR	ROBINS-I	Yes
Elmakaty, 2022 [22]	PubMed, Embase, Scopus, Cochrane, ProQuest, Web of science	No restriction	628	16	2	2	2	QUADAS-2	Yes
Chauveron, 2024 [23]	Pubmed, Cochrane Scopus, Embase, Dentistry and oral science source, dblp, Arxiv, and Google scholar	NR	229	11	2	2	NR	HAS	No
Han, 2022 [24]	Medline, Embase, Web of Science	English	126	33	2	2	NR	QUADAS-2	Yes
Kim, 2022 [25]	PubMed, Embase, Web of Science, SCOPUS, Cochrane Central Register of Controlled Trials, Google Scholar	English	1439	14	2	NR	NR	QUADAS-2	Yes
Ferro, 2022 [26]	PubMed, Embase, Cochrane Central Register of Controlled Trials, DBLP	English	1530	31	2	2	NR	QUADAS-2	Yes
Khanagar, 2021 [27]	PubMed, Google Scholar, Scopus, Embase, Cochrane, Web of Science, the Saudi Digital Library	English	628	15	2	NR	NR	QUADAS-2	No
Potipimpanon, 2022 [28]	PubMed, Scopus, Web of Science, Cochrane	English	3735	25	2	NR	3	QUADAS-2	Yes
Zhao, 2019 [29]	PubMed, MEDLINE, Embase, Cochrane	English	1187	5	2	2	2	QUADAS-2	Yes
Xu, 2019 [30]	PubMed, Embase, the Cochrane Library	NR	598	19	NR	NR	NR	QUADAS-2	Yes
Cleere, 2022 [31]	PubMed-Medline, Embase, Scopus	English	537	75	2	NR	NR	RQS	Yes
Sharifi, 2021 [32]	PubMed, Scopus, Science Direct	English	778	40	NR	2	4	Tool developed by the authors	No
Busch, 2023 [33]	PubMed	No restriction	1215	6	NR	NR	NR	JBI	No
Respiratory system cances
Thong, 2023 [34]	PubMed, Excerpta Medica Database, Cochrane Library, Cumulative Index of Nursing and Allied Health, Institute of Electrical and Electronics Engineers Xplore, Web of Science, Association for Computing Machinery Digital Library, Scopus, Psychological Information Database, and ProQuest Dissertations and Theses	English	5497	26	2	2	2	QUADAS-2	Yes
Liu, 2023 [35]	CBM, Wanfang Database, and CNKI, PubMed, EMbase, the Cochrane Library	English or Chinese	3156	14	2	2	NR	QUADAS-2 tool	Yes
Pacurari, 2023 [36]	PubMed, Web of Science, Cochrane, and Scopus	English	5894	9	2	2	2	Quality Assessment Tool for Observational Cohort and Cross-Sectional Investigations	No
Sokouti, 2019 [37]	PubMed and Scopus	English	32	7	2	2	NR	No	Yes
Tandon, 2024 [7]	Elsevier, Scopus, Springer Nature, Wiley and IEEE	NR	686	113	NR	2	NA	No	No
Valente, 2015 [38]	Web of Science, PubMed, Science Direct, IEEE	NR	73	38	NR	NR	NA	No	No
Amir, 2016 [39]	PubMed, BioMed Central, Cochrane, CINAHL, EMBASE, IEEE INSPEC, JHSearch, Web of Science	NR	444	14	NR	NR	NR	QUADAS-2	No
Zhang, 2019 [40]	IEEE, Science Direct, PubMed, Web of Science	NR	NR	58	NR	NR	NA	No	No
Jin, 2023 [41]	SpringerLink, Science Direct, IEEE, PubMed	English	179	75	NR	NR	NA	No	No
Wang, 2019 [42]	Web of Science, IEEE, DBLP	English	311	108	NR	NR	NA	No	No
Li, 2019 [43]	Embase, PubMed, Cochrane, IEEE, Scopus, Web of Science	English	2775	26	2	2	NA	No	No
Huang, 2021 [44]	PubMed, EMBASE (Ovid SP), Cochrane, CNKI, WANFANG, China Biomedicine Database (Sinomed)	NR	1861	28	2	2	2	QUADAS-2	Yes
Min, 2022 [45]	Science Direct, Scopus, Google Scholar, IEEE, PubMed, Web of Science	NR	NR	NR	NR	NR	NA	No	No
Forte, 2022 [46]	PubMed, Embase, Scielo	NR	3132	6	2	2	2	QUADAS-2	Yes
Jassim, 2022 [47]	Science direct, Scopus, Web of Science, IEEE	English	591	50	NR	NR	NA	No	No
Zheng, 2022 [48]	PubMed, EMBASE, Web of Science, and Wanfang Database	English or Chinese	74	19	2	2	2	QUADAS-2	Yes
Digestive system cances
Njei, 2023 [49]	PubMed, Scopus and Web of Science	NR	131	5	3	NR	NR	QUADAS-2	No
Yamada, 2021 [50]	PubMed	English	130	17	2	2	NA	No	No
Ma, 2022 [51]	PubMed, EMBASE, the Cochrane Library, Web of Science, Wiley Online Library	English	390	7	2	3	NR	QUADAS-2	Yes
Zhang, 2021 [52]	PubMed, Embase, Cochrane	English	1537	16	NR	2	2	QUADAS-2	Yes
Bang, 2021 [53]	Medline, Embase, Cochrane	English	981	21	2	2	2	QUADAS-2	Yes
Bhatti, 2021 [54]	Medline, PubMed, Embase, EMCARE, AMED, BNI, HMIC	English	117	3	2	NR	NR	QUADAS-2	Yes
Syed, 2020 [55]	Pubmed/Medline, Embase, Cochrane, Web of Science	NR	2905	21	NR	NR	NA	No	No
Zhang, 2023 [56]	PubMed, EMBASE, Web of Science, Cochrane Library	English	2045	28	2	2	2	QUADAS	Yes
Guidozzi, 2023 [57]	Pubmed, MEDLINE and Ovid EMBASE	English	392	48	NR	NR	NA	No	Yes
Islam, 2022 [58]	PubMed, EMBASE, Scopus, and Web of Science	English	2491	28	2	2	2	QUADAS-2	Yes
Visaggi, 2021 [59]	Medline, Embase, Cochrane	NR	2568	19	2	2	NR	QUADAS	Yes
Tan, 2022 [60]	Medline, EMBASE and Cochrane Central Register of controlled trials database	No restriction	1198	12	3	2	3	QUADAS-2	Yes
Hosseini, 2023 [61]	PubMed, Scopus, Web of Science, Wiley, and IEEE	English	613	31	3	3	NA	No	No
Lui, 2020 [62]	Web of Science, Cochrane, Embase, PubMed, Medline	English	NR	23	2	2	2	QUADAS-2	Yes
Mohan, 2020 [63]	ClinicalTrials.gov, Ovid EBM Reviews, Embase, Medline, Scopus, Web of Science	English	4245	106	1	NR	NA	No	Yes
Yan, 2021 [64]	Web of Science, PubMed, the Cochrane, Embase	NR	NR	NR	NR	2	NA	No	No
Arribas, 2020 [65]	PubMed, Medline, SID, Scopus	English	1678	19	2	2	NR	QUADAS	Yes
Luo, 2022 [66]	PubMed, Medline, Embase, Web of Science, Cochrane, Google scholar	NR	1812	34	2	2	2	QUADAS-2	Yes
Langarizadeh, 2021 [67]	Google Scholar, Scopus, ProQuest, PubMed, Web of Science, Cochrane, SID	English and Persian	774	44	NR	NR	NA	No	No
Chidambaram, 2022 [68]	Medline, Embase, Cochrane, Scopus	English	1452	37	2	NR	NR	QUADAS-2	Yes
Shi, 2024 [69]	PubMed, Embase, Cochrane Library, and Web of Science	English	8758	21	3	3	3	QUADAS-2	Yes
Bhardwaj, 2022 [70]	Web of Science, EBSCO, Embase	NR	350	110	NR	NR	NA	No	No
Jin, 2020 [71]	PubMed, Embase, Web of Science, Cochrane	English	431	68	NR	2	NA	No	No
Islam, 2021 [72]	PubMed, Embase, Scopus, Web of Science	English	271	15	2	2	NR	QUADAS-2	Yes
Xie, 2021 [73]	PubMed, Embase, Web of Science, Gray literature	English	2199	17	2	2	NR	QUADAS-2	Yes
Zhao, 2022 [74]	Embase, Cochrane, PubMed, Web of Science	English	6925	27	NR	2	NR	QUADAS-2	No
Chen, 2022 [75]	PubMed, Embase, Cochrane, Web of Science	NR	5591	12	2	NR	2	QUADAS-2	Yes
Jiang, 2021 [76]	PubMed, Web of Science, EMBASE, and the Cochrane Library	NR	3714	16	NR	3	3	QUADAS-2	Yes
Dilaghi, 2022 [77]	PubMed, Embase, Cochrane	English	48	4	2	NR	NA	QUADAS	Yes
Ye, 2022 [78]	Medline, Embase	English	825	7	2	NR	NR	QUADAS-2	Yes
Gomes, 2023 [79]	EMBASE, Cochrane Library, and MEDLINE.	NR	163	8	3	NR	3	QUADAS-2	Yes
Liu, 2022 [80]	PubMed, Embase, Cochrane	English	380	8	2	NR	2	QUADAS-2	Yes
Azer, 2019 [81]	PubMed, Embase, Web of Science	English	129	11	2	2	NA	No	No
Wei, 2023 [82]	Embase, IEEE, PubMed, Web of Science, and the Cochrane Library	No restriction	1356	30	2	2	3	QUADAS-2	Yes
Bo, 2024 [83]	PubMed, Embase, Web of Science and the Cochrane Library	NR	NR	13	2	NR	NA	No	No
Salehi, 2024 [84]	PubMed and Scopus	No restriction	3177	44	NR	NR	NR	TRIPOD	Yes
Prasoppokakorn, 2021 [85]	PubMed, Embase, SCOPUS, ISI, IEEE, Association for Computing Machinery	English	369	8	2	2	NR	QUADAS-2	Yes
Dumitrescu, 2022 [86]	PubMed, Embase, Web of Science	English	83	10	2	2	2	QUADAS-2	Yes
Mohan, 2022 [87]	ClinicalTrials. gov, Ovid EBM Reviews, Embase, Medline, Scopus, Web of Science	English	7547	11	NR	2	2	QUADAS-2	Yes
Jan, 2023 [88]	MedRXiv, BioRXiv, PubMed, Google Scholar, and Science Direct	English	1185	30	2	2	NA	No	No
Lv, 2023 [89]	PubMed, Embase, Web of Science, and the Cochrane Library	NR	2233	10	NR	2	NR	QUADAS-2	Yes
Goyal, 2022 [90]	Medline, Embase	NR	1669	11	2	1	NR	QUADAS-2	No
Yin, 2022 [91]	Embase, PubMed, Cochrane	NR	1221	7	2	2	2	QUADAS-2	Yes
Urinary system cancers
Salem, 2021 [92]	Web of Science, Embase, BIOSIS CITATION INDEX, SCOPUS, PubMed, Google Scholar, Medline	English	1087	138	NR	NR	NA	No	No
Huang, 2022 [93]	PubMed , Web of Science	English	132	12	NR	NR	NA	No	No
Kozikowski, 2022 [94]	Medline, Embase	English	757	8	2	2	2	QUADAS-2, RQS	Yes
Cuocolo, 2020 [95]	PubMed, Web of Science	6	3224	12	2	NR	2	QUADAS- 2	Yes
Sihotang, 2023 [96]	PubMed, EBSCO, ProQuest, ScienceDirect, Scopus	English	391	9	3	NR	3	3	No
Sushentsev, 2022 [97]	MEDLINE/PubMed, arXiv, medRxiv, bioRxiv	English	314	28	2	2	2	QUADAS-2	No
Michaely, 2022 [98]	PubMed	English or German	95	29	NR	NR	NA	No	No
Syer, 2021 [99]	Medline, Embase, arXiv, OpenSIGLE repository	English	1963	27	2	2	NR	QUADAS-2, QUADAS-C	No
Castillo, 2020 [100]	EMBASE, Medline Ovid	NR	2846	27	2	3	NR	Tool developed by the authors	Yes
Sugano, 2020 [101]	PubMed, Scopus, Web of Science	NR	299	40	2	NR	NA	No	No
Castaldo, 2021 [102]	PubMed, Scopus, OvidSP	English	877	37	2	2	2	QUADAS-2	Yes
Roest, 2022 [103]	Medline, Embase, Scopus	English	1672	8	NR	NR	2	CLAIM, QUADAS-2	No
Rouvière, 2023 [104]	Medline/PubMed, Embase and Web of Science	English	1791	35	2	NR	NR	NR	No
Sihotang, 2022 [105]	Medline, EBSCO, Proquest, Sciencedirect, Scopus	English	149	6	NR	NR	3	QUADAS-2	No
Lindgren Belal, 2023 [106]	PubMed, Embase, and Cinahl between	English, Danish, Norwegian, and Swedish	199	26	2	NR	NR	No	No
Talyshinskii, 2024 [107]	PubMed and Google scholar databases via Boolean operators	English	784	64	NR	NR	NR	NR	No
Thenault, 2020 [108]	PubMed/MEDLINE, Google Scholar, IEEE Explore, and DBLP	English	1011	48	2	NR	NR	NR	No
Song, 2024 [109]	PubMed and Web of Science	English	672	23	2	2	2	QUADAS-AI	Yes
Female cancers
Gardezi, 2019 [110]	IEEE, ACM, Springer, Google Scholar, ScienceDirect	English	1483	134	NR	NR	NA	No	No
Li, 2020 [111]	PubMed, Embase, CNKI, CBM, WANFANG, Cochrane, Google Scholar, Web of Science	No restriction	219	10	2	NR	2	QUADAS	Yes
Hanis, 2022 [112]	Scopus, PubMed, Google Scholar, Embase, Web of Science	English	2897	36	NR	NR	NR	QUADAS-2	No
Wang, 2022 [113]	PubMed, Cochrane, CBM	NR	40	11	NR	2	2	QUADAS	Yes
Li, 2020 [114]	PubMed, Embase	NR	487	19	2	2	NR	QUADAS-2	Yes
Boro, 2023 [115]	PubMed, ScienceDirect	English	1011	14	2	2	2	QUADAS-2	No
Liu, 2022 [116]	Springer, Elsevier, IEEE, PubMed, Web of Science	English	6881	32	2	2	2	QUADAS-2	Yes
Ozsahin, 2022 [117]	IEEE, Embase, PubMed, Springer, Web of Science, Google Scholar	English	17900	36	NR	NR	NA	No	No
Hickman, 2022 [118]	Embase, Medline, Cochrane, Scopus, Web of Science literature	NR	7629	32	2	2	2	QUADAS-2	No
Adam, 2023 [119]	Pubmed, Semantic Scholar, ACM, Google Scholar, Research Square	English	72	18	NR	NR	NA	No	No
Dan, 2024 [120]	PubMed, Embase, Scopus, Cochrane	English	5915	16	2	2	2	QUADAS-2, QUADAS-C	No
Freeman, 2021 [121]	Medline, Embase, Web of Science, CENTRAL	English	4020	13	2	1	2	QUADAS-2	No
Aggarwa, 2021 [122]	MEDLINE, Embase	English	11921	279	NR	2	3	QUADAS-2	No
Oh, 2023 [123]	PubMed, Medline, EMBASE, Scopus	English	421	17	2	2	NR	RQS	No
Jung, 2023 [124]	PubMed, Google Scholar, Embase, Web of Science	NR	395	16	2	11	2	QUADAS-2, QUADAS-C	Yes
Viñals, 2023 [125]	PubMed, Google Scholar, Scopus	English	2608	11	1	3	2	QUADAS-2	No
Taddese, 2024 [126]	PubMed, Embase, Scopus, Google Scholar	English	1002	72	2	NR	2	QUADAS-2	Yes
Qi, 2024 [127]	Pubmed, Embase, Web of Science, Cochrane	NR	12778	18	2	2	2	PROBAST	No
Ma, 2023 [128]	PubMed, EMBASE, Web of Science, Wanfang	NR	97	11	2	2	2	QUADAS-2	No
Mitchell, 2024 [129]	Embase, MEDLINE	English	3726	14	2	2	NR	QUADAS-2	No
Koch, 2023 [130]	CENTRAL, MEDLINE, Embase, Scopus, PubMed	English	533	31	2	2	2	QUADAS-2,QUIPS	No
Xu, 2022 [131]	Medline, Embase, IEEE, Pubmed, Web of Science, Cochrane	English	1212	28	2	2	2	QUADAS-AI	Yes
Akazawa, 2021 [132]	PubMed, Web of Science, Scopus	English	1632	71	2	NR	NR	PROBAST	No
Skin cancers
Widaatalla, 2023 [133]	PubMed, Web of Science, EMBASE	English	883	15	2	NR	NA	No	No
Zhang, 2022 [134]	PubMed	English	150	51	2	NR	NA	No	No
Popescu, 2022 [135]	Web of Science, Scopus, PubMed	NR	2215	272	NR	1	NA	No	No
Dick, 2019 [136]	MEDLINE, arXiv, PubMed	English, German	1694	102	2	NR	NR	QUADAS-2	Yes
Rajpara, 2009 [137]	Medline, Embase, all EBM reviews	English	756	51	2	NR	3	QAF, STARD NICE	Yes
Hyeon, 2022 [138]	MEDLINE, PubMed	NR	137	65	NR	NR	NA	No	No
Miller, 2024 [139]	CINAHL, Medline, Scopus, ScienceDirect, Web of Science	English	2772	16	3	3	2	AXIS critical appraisal	No
Patel, 2023 [140]	PubMed,Medline, Embase, Cochrane	English	962	80	2	2	NA	No	No
Jairath, 2024 [141]	MEDLINE, PubMed, Web of Science, Scopus, Embase, Google Scholar	NR	5243	232	1	NR	NA	No	No
Thomsen, 2020 [142]	PubMed	English	2175	31	NR	NR	NA	No	No
Marka, 2019 [143]	PubMed, Google Scholar, Embase, IEEE, Web of Science, Springer, ScienceDirect, ACM	English	8664	70	NR	2	NR	QUADAS-2	No
Foltz, 2024 [144]	MEDLINE, Cochrane, Embase	English	967	44	2	NR	NR	QUADAS-2	No
Jones, 2022 [145]	MEDLINE, Embase, Scopus, Web of Science	No restriction	14238	8	3	2	2	QUADAS-2	No
Dildar, 2021 [146]	IEEE, ACM, Springer, Google Scholar, ScienceDirect	English	1483	134	NR	NR	NR	Tool developed by the authors	No
Kassem, 2021 [147]	ScienceDirect, IEEE, Springer	English	117464	12	NR	NR	NA	No	No
Salinas, 2024 [148]	PubMed, Embase, Cochrane	English	7261	72	2	2	2	QUADAS-2	Yes
Ruffano, 2018 [149]	CENTRAL, MEDLINE, Embase, CINAHL, CPCI, Zetoc, SCI, NIHR, ICTRP	No restriction	50633	39	1	2	2	QUADAS-2	Yes
Furriel, 2024 [150]	PubMed, Scopus,Embase, Web of Science	NR	760	18	2	2	2	Mendeley and Rayyan	No
Other cancers
Zhang, 2022 [151]	PubMed, Embase, Web of Science, Cochrane	English	929	12	2	2	2	RQS, QUADAS-2	Yes
Ong, 2023 [152]	PubMed, MEDLINE, Web of Science, and clinicaltrials.gov	English	54	34	NR	NR	NR	NR	No
Salehi, 2024 [153]	PubMed, Scopus, Web of Science core collection, CINAHL, EBSCO, IEEE, Medline, and ACM digital library	English	2200	24	NR	NR	NR	TRIPOD	Yes
Zhong, 2023 [154]	PubMed, Embase, Web of Science, China National Knowledge Infrastructure, and Wanfang Data	English, Chinese, Japanese, German, or French	118	12	2	2	NR	RQS rating, the TRIPOD checklist, and the IBSI guideline, QUADAS-2	Yes
Bai, 2024 [155]	Medline, Embase, IEEE and the Cochrane library	No restriction	1155	16	2	2	NR	QUADAS-AI	Yes
Hinterwimmer, 2022 [156]	MEDLINE (PubMed), CENTRAL (Cochrane Library) and LISTA (EBSCO)	English	480	38	3	3	NR	NR	No
Zhu, 2024 [157]	PubMed, Embase, and Web of Science	English	809	21	2	NR	NR	QUADAS-2	Yes
Dai, 2024 [158]	PubMed, Web of Science, Embase, and Cochrane Library	English	736	13	2	2	2	QUADAS-2	Yes
ACM, Association for Computing Machinery; CBM, China biology medicine; CENTRAL, Cochrane Database of Systematic Reviews; CINAHL, The Cumulative Index to Nursing & Allied Health Literature; CLAIM, Checklist for Artifcial Intelligence in Medical Imaging; CNKI, China National Knowledge Infrastructure; CPCI, Conference Proceedings Citation Index; DBLP, Digital Bibliography & Library Project; IBSI, Im…
Reference
Al-Galal, 2021 [1]	Al-Galal, S.A.Y., Alshaikhli, I.F.T., Abdulrazzaq, M. MRI brain tumor medical images analysis using deep learning techniques: a systematic review. Health Technol. 11, 267–282 (2021). https://doi.org/10.1007/s12553-020-00514-6
Naeem, 2022 [2]	Naeem A, Anees T, Naqvi RA, Loh W-K. A Comprehensive Analysis of Recent Deep and Federated-Learning-Based Methodologies for Brain Tumor Diagnosis. Journal of Personalized Medicine. 2022; 12(2):275. https://doi.org/10.3390/jpm12020275
Kouli, 2022 [3]	Kouli, O., Hassane, A.S., Badran, D., Kouli, T., Hossain-Ibrahim, K., Steele, J.D.. Automated brain tumor identification using magnetic resonance imaging: A systematic review and meta-analysis. Neuro-oncology Advances, 2022, 4.
Xie, 2022 [4]	Xie Y, Zaccagna F, Rundo L, Testa C, Agati R, Lodi R, Manners DN, Tonon C. Convolutional Neural Network Techniques for Brain Tumor Classification (from 2015 to 2022): Review, Challenges, and Future Perspectives. Diagnostics. 2022; 12(8):1850. https://doi.org/10.3390/diagnostics12081850
Badrigilan, 2021 [5]	Al-Galal, S.A.Y., Alshaikhli, I.F.T. & Abdulrazzaq, M. MRI brain tumor medical images analysis using deep learning techniques: a systematic review. Health Technol. 11, 267–282 (2021). https://doi.org/10.1007/s12553-020-00514-6
Silva, 2024 [6]	Silva Santana L, Borges Camargo Diniz J, Mothé Glioche Gasparri L, et al. Application of Machine Learning for Classification of Brain Tumors: A Systematic Review and Meta-Analysis. World Neurosurg. 2024;186:204-218.e2. doi:10.1016/j.wneu.2024.03.152
Tandon, 2024 [7]	Tandon R, Agrawal S, Rathore NPS, Mishra AK, Jain SK. A systematic review on deep learning-based automated cancer diagnosis models. J Cell Mol Med. 2024;28(6):e18144. doi:10.1111/jcmm.18144
Buchlak, 2021 [8]	Buchlak QD, Esmaili N, Leveque JC, Bennett C, Farrokhi F, Piccardi M. Machine learning applications to neuroimaging for glioma detection and classification: An artificial intelligence augmented systematic review. J Clin Neurosci. 2021;89:177-198. doi:10.1016/j.jocn.2021.04.043
Kempen, 2021 [9]	van Kempen EJ, Post M, Mannil M, et al. Performance of machine learning algorithms for glioma segmentation of brain MRI: a systematic literature review and meta-analysis. Eur Radiol. 2021;31(12):9638-9653. doi:10.1007/s00330-021-08035-0
Sohn, 2020 [10]	Sohn, Curtis K. and Sotirios Bisdas. “Diagnostic Accuracy of Machine Learning-Based Radiomics in Grading Gliomas: Systematic Review and Meta-Analysis.” Contrast Media & Molecular Imaging 2020 (2020): n. pag.
Sun, 2023 [11]	Sun, W., Song, C., Tang, C., Pan, C., Xue, P., Fan, J., Qiao, Y. Performance of deep learning algorithms to distinguish high-grade glioma from low-grade glioma: A systematic review and meta-analysis. iScience, 202326.，https://doi.org/10.1016/j.isci.2023.106815
Alhasan, 2021 [12]	Alhasan, Ayman. Clinical Applications of Artificial Intelligence, Machine Learning, and Deep Learning in the Imaging of Gliomas: A Systematic Review. Cureus. 2021, 13. 10.7759/cureus.19580.
Buchlak, 2021 [13]	van Kempen EJ, Post M, Mannil M, et al. Accuracy of Machine Learning Algorithms for the Classification of Molecular Features of Gliomas on MRI: A Systematic Literature Review and Meta-Analysis. Cancers (Basel). 2021;13(11):2606. Published 2021 May 26. doi:10.3390/cancers13112606
Nguyen, 2018 [14]	Nguyen AV, Blears EE, Ross E, Lall RR, Ortega-Barnett J. Machine learning applications for the differentiation of primary central nervous system lymphoma from glioblastoma on imaging: a systematic review and meta-analysis. Neurosurg Focus. 2018;45(5):E5. doi:10.3171/2018.8.FOCUS18325
Petersen, 2022 [15]	Cassinelli Petersen GI, Shatalov J, Verma T, et al. Machine Learning in Differentiating Gliomas from Primary CNS Lymphomas: A Systematic Review, Reporting Quality, and Risk of Bias Assessment. AJNR Am J Neuroradiol. 2022;43(4):526-533. doi:10.3174/ajnr.A7473
DeJohn, 2022 [16]	DeJohn CR, Grant SR, Seshadri M. Application of Machine Learning Methods to Improve the Performance of Ultrasound in Head and Neck Oncology: A Literature Review. Cancers (Basel). 2022;14(3):665. Published 2022 Jan 28. doi:10.3390/cancers14030665
Hasan, 2022 [17]	Jethanandani A, Lin TA, Volpe S, et al. Exploring Applications of Radiomics in Magnetic Resonance Imaging of Head and Neck Cancer: A Systematic Review. Front Oncol. 2018;8:131. Published 2018 May 14. doi:10.3389/fonc.2018.00131
Rokhshad, 2023 [18]	Rokhshad R, Salehi SN, Yavari A, et al. Deep learning for diagnosis of head and neck cancers through radiographic data: a systematic review and meta-analysis. Oral Radiol. 2024;40(1):1-20. doi:10.1007/s11282-023-00715-5
Zurek, 2022 [19]	Żurek M, Jasak K, Niemczyk K, Rzepakowska A. Artificial Intelligence in Laryngeal Endoscopy: Systematic Review and Meta-Analysis. J Clin Med. 2022;11(10):2752. Published 2022 May 12. doi:10.3390/jcm11102752
Ng, 2022 [20]	Ng WT, But B, Choi HCW, et al. Application of Artificial Intelligence for Nasopharyngeal Carcinoma Management - A Systematic Review. Cancer Manag Res. 2022;14:339-366. Published 2022 Jan 26. doi:10.2147/CMAR.S341583
Lim, 2024 [21]	Li C, Chen X, Chen C, et al. Application of deep learning radiomics in oral squamous cell carcinoma-Extracting more information from medical images using advanced feature analysis. J Stomatol Oral Maxillofac Surg. 2024;125(3S):101840. doi:10.1016/j.jormas.2024.101840
Elmakaty, 2022 [22]	Elmakaty, Ibrahim & Elmarasi, Mohamed & Amarah, Ahmed & Abdo, Ruba & Malki, Mohammed. (2022). Accuracy of Artificial Intelligence-Assisted Detection of Oral Squamous Cell Carcinoma: A Systematic Review and Meta-Analysis. Critical Reviews in Oncology/Hematology. 178. 103777. 10.1016/j.critrevonc.2022.103777.
Chauveron, 2024 [23]	de Chauveron J, Unger M, Lescaille G, Wendling L, Kurtz C, Rochefort J. Artificial intelligence for oral squamous cell carcinoma detection based on oral photographs: A comprehensive literature review. Cancer Med. Published online January 2, 2024. doi:10.1002/cam4.6822
Han, 2022 [24]	Han R, Lin N, Huang J, Ma X. Diagnostic accuracy of Raman spectroscopy in oral squamous cell carcinoma [published correction appears in Front Oncol. 2022 Sep 21;12:1030058. doi: 10.3389/fonc.2022.1030058]. Front Oncol. 2022;12:925032. Published 2022 Aug 5. doi:10.3389/fonc.2022.925032
Kim, 2022 [25]	Kim JS, Kim BG, Hwang SH. Efficacy of Artificial Intelligence-Assisted Discrimination of Oral Cancerous Lesions from Normal Mucosa Based on the Oral Mucosal Image: A Systematic Review and Meta-Analysis. Cancers (Basel). 2022;14(14):3499. Published 2022 Jul 19. doi:10.3390/cancers14143499
Ferro, 2022 [26]	Ferro A, Kotecha S, Fan K. Machine learning in point-of-care automated classification of oral potentially malignant and malignant disorders: a systematic review and meta-analysis. Sci Rep. 2022;12(1):13797. Published 2022 Aug 13. doi:10.1038/s41598-022-17489-1
Khanagar, 2021 [27]	Khanagar SB, Naik S, Al Kheraif AA, et al. Application and Performance of Artificial Intelligence Technology in Oral Cancer Diagnosis and Prediction of Prognosis: A Systematic Review. Diagnostics (Basel). 2021;11(6):1004. Published 2021 May 31. doi:10.3390/diagnostics11061004
Potipimpanon, 2022 [28]	Potipimpanon P, Charakorn N, Hirunwiwatkul P. A comparison of artificial intelligence versus radiologists in the diagnosis of thyroid nodules using ultrasonography: a systematic review and meta-analysis. Eur Arch Otorhinolaryngol. 2022;279(11):5363-5373. doi:10.1007/s00405-022-07436-1
Zhao, 2019 [29]	Zhao WJ, Fu LR, Huang ZM, Zhu JQ, Ma BY. Effectiveness evaluation of computer-aided diagnosis system for the diagnosis of thyroid nodules on ultrasound: A systematic review and meta-analysis. Medicine (Baltimore). 2019;98(32):e16379. doi:10.1097/MD.0000000000016379
Xu, 2019 [30]	Xu L, Gao J, Wang Q, et al. Computer-Aided Diagnosis Systems in Diagnosing Malignant Thyroid Nodules on Ultrasonography: A Systematic Review and Meta-Analysis. Eur Thyroid J. 2020;9(4):186-193. doi:10.1159/000504390
Cleere, 2022 [31]	Cleere EF, Davey MG, O'Neill S, et al. Radiomic Detection of Malignancy within Thyroid Nodules Using Ultrasonography-A Systematic Review and Meta-Analysis. Diagnostics (Basel). 2022;12(4):794. Published 2022 Mar 24. doi:10.3390/diagnostics12040794
Sharifi, 2021 [32]	Sharifi, Yasaman & Sargolzaei, Mahdi & Bakhshali, Mohamad Amin & Dehghani, Toktam & Danaiashgzari, Morteza & Eslami, Saeid. (2020). Deep Learning on Ultrasound Images of Thyroid Nodules. Biocybernetics and Biomedical Engineering. 10.1016/j.bbe.2021.02.008.
Busch, 2023 [33]	Julian M. Conn Busch, Joseph L. Cozzi, Hui Li, Li Lan, Maryellen L. Giger, Xavier M. Keutgen, Role of machine learning in differentiating benign from malignant indeterminate thyroid nodules: A literature review, Health Sciences Review, Volume 7,2023,100089, ISSN 2772-6320, https://doi.org/10.1016/j.hsr.2023.100089.
Thong, 2023 [34]	Thong LT, Chou HS, Chew HSJ, Lau Y. Diagnostic test accuracy of artificial intelligence-based imaging for lung cancer screening: A systematic review and meta-analysis. Lung Cancer. 2023;176:4-13. doi:10.1016/j.lungcan.2022.12.002
Liu, 2023 [35]	Liu M, Wu J, Wang N, et al. The value of artificial intelligence in the diagnosis of lung cancer: A systematic review and meta-analysis. PLoS One. 2023;18(3):e0273445. Published 2023 Mar 23. doi:10.1371/journal.pone.0273445
Pacurari, 2023 [36]	Pacurari AC, Bhattarai S, Muhammad A, et al. Diagnostic Accuracy of Machine Learning AI Architectures in Detection and Classification of Lung Cancer: A Systematic Review. Diagnostics (Basel). 2023;13(13):2145. Published 2023 Jun 22. doi:10.3390/diagnostics13132145
Sokouti, 2019 [37]	Sokouti, M., Sokouti, M. & Sokouti, B. A systematic review and meta-analysis on performance of intelligent systems in lung cancer: Where are we?. Artif Intell Rev 53, 3287–3298 (2020). https://doi.org/10.1007/s10462-019-09764-x
Valente, 2015 [38]	Tandon R, Agrawal S, Rathore NPS, Mishra AK, Jain SK. A systematic review on deep learning-based automated cancer diagnosis models. J Cell Mol Med. 2024;28(6):e18144. doi:10.1111/jcmm.18144
Amir, 2016 [39]	Valente IR, Cortez PC, Neto EC, Soares JM, de Albuquerque VH, Tavares JM. Automatic 3D pulmonary nodule detection in CT images: A survey. Comput Methods Programs Biomed. 2016;124:91-107. doi:10.1016/j.cmpb.2015.10.006
Zhang, 2019 [40]	Amir GJ, Lehmann HP. After Detection: The Improved Accuracy of Lung Cancer Assessment Using Radiologic Computer-aided Diagnosis. Acad Radiol. 2016;23(2):186-191. doi:10.1016/j.acra.2015.10.014
Jin, 2023 [41]	Jin, H. , Yu, C. , Gong, Z. , Zheng, R. , Zhao, Y. , & Fu, Q. . Machine learning techniques for pulmonary nodule computer-aided diagnosis using ct images: a systematic review. Biomedical signal processing and control. 2023.
Wang, 2019 [42]	Wang X, Mao K, Wang L, Yang P, Lu D, He P. An Appraisal of Lung Nodules Automatic Classification Algorithms for CT Images. Sensors (Basel). 2019;19(1):194. Published 2019 Jan 7. doi:10.3390/s19010194
Li, 2019 [43]	Li D, Mikela Vilmun B, Frederik Carlsen J, et al. The Performance of Deep Learning Algorithms on Automatic Pulmonary Nodule Detection and Classification Tested on Different Datasets That Are Not Derived from LIDC-IDRI: A Systematic Review. Diagnostics (Basel). 2019;9(4):207. Published 2019 Nov 29. doi:10.3390/diagnostics9040207
Huang, 2021 [44]	Huang G, Wei X, Tang H, Bai F, Lin X, Xue D. A systematic review and meta-analysis of diagnostic performance and physicians' perceptions of artificial intelligence (AI)-assisted CT diagnostic technology for the classification of pulmonary nodules. J Thorac Dis. 2021;13(8):4797-4811. doi:10.21037/jtd-21-810
Min, 2022 [45]	Min Y, Hu L, Wei L, Nie S. Computer-aided detection of pulmonary nodules based on convolutional neural networks: a review. Phys Med Biol. 2022;67(6):10.1088/1361-6560/ac568e. Published 2022 Mar 7. doi:10.1088/1361-6560/ac568e
Forte, 2022 [46]	Forte GC, Altmayer S, Silva RF, et al. Deep Learning Algorithms for Diagnosis of Lung Cancer: A Systematic Review and Meta-Analysis. Cancers (Basel). 2022;14(16):3856. Published 2022 Aug 9. doi:10.3390/cancers14163856
Jassim, 2022 [47]	Jassim, M. M. , & Jaber, M. M. . Systematic review for lung cancer detection and lung nodule classification: taxonomy, challenges, and recommendation future works. Journal of Intelligent Systems, 2020, 31, 944 - 964.
Zheng, 2022 [48]	Zheng X, He B, Hu Y, et al. Diagnostic Accuracy of Deep Learning and Radiomics in Lung Cancer Staging: A Systematic Review and Meta-Analysis. Front Public Health. 2022;10:938113. Published 2022 Jul 18. doi:10.3389/fpubh.2022.938113
Njei, 2023 [49]	Njei B, McCarty TR, Mohan BP, Fozo L, Navaneethan U. Artificial intelligence in endoscopic imaging for detection of malignant biliary strictures and cholangiocarcinoma: a systematic review. Ann Gastroenterol. 2023;36(2):223-230. doi:10.20524/aog.2023.0779
Yamada, 2021 [50]	Yamada M, Saito Y, Yamada S, Kondo H, Hamamoto R. Detection of flat colorectal neoplasia by artificial intelligence: A systematic review. Best Pract Res Clin Gastroenterol. 2021;52-53:101745. doi:10.1016/j.bpg.2021.101745
Ma, 2022 [51]	Ma H, Wang L, Chen Y, Tian L. Convolutional neural network-based artificial intelligence for the diagnosis of early esophageal cancer based on endoscopic images: A meta-analysis. Saudi J Gastroenterol. 2022;28(5):332-340. doi:10.4103/sjg.sjg_178_22
Zhang, 2021 [52]	Zhang SM, Wang YJ, Zhang ST. Accuracy of artificial intelligence-assisted detection of esophageal cancer and neoplasms on endoscopic images: A systematic review and meta-analysis. J Dig Dis. 2021;22(6):318-328. doi:10.1111/1751-2980.12992
Bang, 2021 [53]	Bang CS, Lee JJ, Baik GH. Computer-aided diagnosis of esophageal cancer and neoplasms in endoscopic images: a systematic review and meta-analysis of diagnostic test accuracy. Gastrointest Endosc. 2021;93(5):1006-1015.e13. doi:10.1016/j.gie.2020.11.025
Bhatti, 2021 [54]	Bhatti KM, Khanzada ZS, Kuzman M, Ali SM, Iftikhar SY, Small P. Diagnostic Performance of Artificial Intelligence-Based Models for the Detection of Early Esophageal Cancers in Barret's Esophagus: A Meta-Analysis of Patient-Based Studies. Cureus. 2021;13(6):e15447. Published 2021 Jun 4. doi:10.7759/cureus.15447
Syed, 2020 [55]	Syed T, Doshi A, Guleria S, Syed S, Shah T. Artificial Intelligence and Its Role in Identifying Esophageal Neoplasia. Dig Dis Sci. 2020;65(12):3448-3455. doi:10.1007/s10620-020-06643-2
Zhang, 2023 [56]	Zhang JQ, Mi JJ, Wang R. Application of convolutional neural network-based endoscopic imaging in esophageal cancer or high-grade dysplasia: A systematic review and meta-analysis. World J Gastrointest Oncol. 2023;15(11):1998-2016. doi:10.4251/wjgo.v15.i11.1998
Guidozzi, 2023 [57]	Guidozzi N, Menon N, Chidambaram S, Markar SR. The role of artificial intelligence in the endoscopic diagnosis of esophageal cancer: a systematic review and meta-analysis. Dis Esophagus. 2023;36(12):doad048. doi:10.1093/dote/doad048
Islam, 2022 [58]	Islam MM, Poly TN, Walther BA, et al. Deep Learning for the Diagnosis of Esophageal Cancer in Endoscopic Images: A Systematic Review and Meta-Analysis. Cancers (Basel). 2022;14(23):5996. Published 2022 Dec 5. doi:10.3390/cancers14235996
Visaggi, 2021 [59]	Visaggi P, Barberio B, Gregori D, et al. Systematic review with meta-analysis: artificial intelligence in the diagnosis of oesophageal diseases [published correction appears in Aliment Pharmacol Ther. 2022 Sep;56(5):928. doi: 10.1111/apt.17166]. Aliment Pharmacol Ther. 2022;55(5):528-540. doi:10.1111/apt.16778
Tan, 2022 [60]	Tan JL, Chinnaratha MA, Woodman R, et al. Diagnostic Accuracy of Artificial Intelligence (AI) to Detect Early Neoplasia in Barrett's Esophagus: A Non-comparative Systematic Review and Meta-Analysis. Front Med (Lausanne). 2022;9:890720. Published 2022 Jun 22. doi:10.3389/fmed.2022.890720
Hosseini, 2023 [61]	Hosseini F, Asadi F, Emami H, Ebnali M. Machine learning applications for early detection of esophageal cancer: a systematic review. BMC Med Inform Decis Mak. 2023;23(1):124. Published 2023 Jul 17. doi:10.1186/s12911-023-02235-y
Lui, 2020 [62]	Lui TKL, Tsui VWM, Leung WK. Accuracy of artificial intelligence-assisted detection of upper GI lesions: a systematic review and meta-analysis. Gastrointest Endosc. 2020;92(4):821-830.e9. doi:10.1016/j.gie.2020.06.034
Mohan, 2020 [63]	Mohan BP, Khan SR, Kassab LL, Ponnada S, Dulai PS, Kochhar GS. Accuracy of convolutional neural network-based artificial intelligence in diagnosis of gastrointestinal lesions based on endoscopic images: A systematic review and meta-analysis. Endosc Int Open. 2020;8(11):E1584-E1594. doi:10.1055/a-1236-3007
Yan, 2021 [64]	Yan T, Wong PK, Qin YY. Deep learning for diagnosis of precancerous lesions in upper gastrointestinal endoscopy: A review. World J Gastroenterol. 2021;27(20):2531-2544. doi:10.3748/wjg.v27.i20.2531
Arribas, 2020 [65]	Arribas J, Antonelli G, Frazzoni L, et al. Standalone performance of artificial intelligence for upper GI neoplasia: a meta-analysis. Gut. Published online October 30, 2020. doi:10.1136/gutjnl-2020-321922
Luo, 2022 [66]	Luo D, Kuang F, Du J, et al. Artificial Intelligence-Assisted Endoscopic Diagnosis of Early Upper Gastrointestinal Cancer: A Systematic Review and Meta-Analysis. Front Oncol. 2022;12:855175. Published 2022 Jun 10. doi:10.3389/fonc.2022.855175
Langarizadeh, 2021 [67]	Langarizadeh, M., & Sayadi, M. Machine Learning Techniques for Diagnosis of Lower Gastrointestinal Cancer: A Systematic Review. Iranian Red Crescent Medical Journal (IRCMJ), 2021, 23(7), -. doi: 10.32592/ircmj.2021.23.7.436
Chidambaram, 2022 [68]	Chidambaram S, Sounderajah V, Maynard N, Markar SR. Diagnostic Performance of Artificial Intelligence-Centred Systems in the Diagnosis and Postoperative Surveillance of Upper Gastrointestinal Malignancies Using Computed Tomography Imaging: A Systematic Review and Meta-Analysis of Diagnostic Accuracy. Ann Surg Oncol. 2022;29(3):1977-1990. doi:10.1245/s10434-021-10882-6
Shi, 2024 [69]	Shi Y, Fan H, Li L, et al. The value of machine learning approaches in the diagnosis of early gastric cancer: a systematic review and meta-analysis. World J Surg Oncol. 2024;22(1):40. Published 2024 Feb 1. doi:10.1186/s12957-024-03321-9
Bhardwaj, 2022 [70]	Bhardwaj, P. , Bhandari, G. , Kumar, Y. , & Gupta, S. . An investigational approach for the prediction of gastric cancer using artificial intelligence techniques: a systematic review. Archives of Computational Methods in Engineering, 2022, 29(6), 4379-4400.
Jin, 2020 [71]	Jin P, Ji X, Kang W, et al. Artificial intelligence in gastric cancer: a systematic review. J Cancer Res Clin Oncol. 2020;146(9):2339-2350. doi:10.1007/s00432-020-03304-9
Islam, 2021 [72]	Islam MM, Poly TN, Walther BA, Lin MC, Li YJ. Artificial Intelligence in Gastric Cancer: Identifying Gastric Cancer Using Endoscopic Images with Convolutional Neural Network. Cancers (Basel). 2021;13(21):5253. Published 2021 Oct 20. doi:10.3390/cancers13215253
Xie, 2021 [73]	Xie F, Zhang K, Li F, et al. Diagnostic accuracy of convolutional neural network-based endoscopic image analysis in diagnosing gastric cancer and predicting its invasion depth: a systematic review and meta-analysis. Gastrointest Endosc. 2022;95(4):599-609.e7. doi:10.1016/j.gie.2021.12.021
Zhao, 2022 [74]	Zhao Y, Hu B, Wang Y, Yin X, Jiang Y, Zhu X. Identification of gastric cancer with convolutional neural networks: a systematic review. Multimed Tools Appl. 2022;81(8):11717-11736. doi:10.1007/s11042-022-12258-8
Chen, 2022 [75]	Chen PC, Lu YR, Kang YN, Chang CC. The Accuracy of Artificial Intelligence in the Endoscopic Diagnosis of Early Gastric Cancer: Pooled Analysis Study. J Med Internet Res. 2022;24(5):e27694. Published 2022 May 16. doi:10.2196/27694
Jiang, 2021 [76]	Jiang K, Jiang X, Pan J, et al. Current Evidence and Future Perspective of Accuracy of Artificial Intelligence Application for Early Gastric Cancer Diagnosis With Endoscopy: A Systematic and Meta-Analysis [published correction appears in Front Med (Lausanne). 2021 May 14;8:698483. doi: 10.3389/fmed.2021.698483]. Front Med (Lausanne). 2021;8:629080. Published 2021 Mar 15. doi:10.3389/fmed.2021.629…
Dilaghi, 2022 [77]	Dilaghi E, Lahner E, Annibale B, Esposito G. Systematic review and meta-analysis: Artificial intelligence for the diagnosis of gastric precancerous lesions and Helicobacter pylori infection. Dig Liver Dis. 2022;54(12):1630-1638. doi:10.1016/j.dld.2022.03.007
Ye, 2022 [78]	Ye XH, Zhao LL, Wang L. Diagnostic accuracy of endoscopic ultrasound with artificial intelligence for gastrointestinal stromal tumors: A meta-analysis. J Dig Dis. 2022;23(5-6):253-261. doi:10.1111/1751-2980.13110
Gomes, 2023 [79]	Gomes RSA, de Oliveira GHP, de Moura DTH, et al. Endoscopic ultrasound artificial intelligence-assisted for prediction of gastrointestinal stromal tumors diagnosis: A systematic review and meta-analysis. World J Gastrointest Endosc. 2023;15(8):528-539. doi:10.4253/wjge.v15.i8.528
Liu, 2022 [80]	Liu XY, Song W, Mao T, Zhang Q, Zhang C, Li XY. Application of artificial intelligence in the diagnosis of subepithelial lesions using endoscopic ultrasonography: a systematic review and meta-analysis. Front Oncol. 2022;12:915481. Published 2022 Aug 15. doi:10.3389/fonc.2022.915481
Azer, 2019 [81]	Azer SA. Deep learning with convolutional neural networks for identification of liver masses and hepatocellular carcinoma: A systematic review. World J Gastrointest Oncol. 2019;11(12):1218-1230. doi:10.4251/wjgo.v11.i12.1218IF: 2.5 Q2
Wei, 2023 [82]	Wei Q, Tan N, Xiong S, Luo W, Xia H, Luo B. Deep Learning Methods in Medical Image-Based Hepatocellular Carcinoma Diagnosis: A Systematic Review and Meta-Analysis. Cancers (Basel). 2023;15(23):5701. Published 2023 Dec 3. doi:10.3390/cancers15235701
Bo, 2024 [83]	Bo Z, Song J, He Q, et al. Application of artificial intelligence radiomics in the diagnosis, treatment, and prognosis of hepatocellular carcinoma. Comput Biol Med. 2024;173:108337. doi:10.1016/j.compbiomed.2024.108337
Salehi, 2024 [84]	Salehi MA, Harandi H, Mohammadi S, Shahrabi Farahani M, Shojaei S, Saleh RR. Diagnostic Performance of Artificial Intelligence in Detection of Hepatocellular Carcinoma: A Meta-analysis. J Imaging Inform Med. Published online March 4, 2024. doi:10.1007/s10278-024-01058-1
Prasoppokakorn, 2021 [85]	Prasoppokakorn T, Tiyarattanachai T, Chaiteerakij R, et al. Application of artificial intelligence for diagnosis of pancreatic ductal adenocarcinoma by EUS: A systematic review and meta-analysis. Endosc Ultrasound. 2022;11(1):17-26. doi:10.4103/EUS-D-20-00219
Dumitrescu, 2022 [86]	Dumitrescu EA, Ungureanu BS, Cazacu IM, et al. Diagnostic Value of Artificial Intelligence-Assisted Endoscopic Ultrasound for Pancreatic Cancer: A Systematic Review and Meta-Analysis. Diagnostics (Basel). 2022;12(2):309. Published 2022 Jan 25. doi:10.3390/diagnostics12020309
Mohan, 2022 [87]	Mohan BP, Facciorusso A, Khan SR, et al. Pooled diagnostic parameters of artificial intelligence in EUS image analysis of the pancreas: A descriptive quantitative review. Endosc Ultrasound. 2022;11(3):156-169. doi:10.4103/EUS-D-21-00063
Jan, 2023 [88]	Jan Z, El Assadi F, Abd-Alrazaq A, Jithesh PV. Artificial Intelligence for the Prediction and Early Diagnosis of Pancreatic Cancer: Scoping Review. J Med Internet Res. 2023;25:e44248. Published 2023 Mar 31. doi:10.2196/44248
Lv, 2023 [89]	Lv B, Wang K, Wei N, Yu F, Tao T, Shi Y. Diagnostic value of deep learning-assisted endoscopic ultrasound for pancreatic tumors: a systematic review and meta-analysis. Front Oncol. 2023;13:1191008. Published 2023 Jul 27. doi:10.3389/fonc.2023.1191008
Goyal, 2022 [90]	Goyal H, Sherazi SAA, Gupta S, Perisetti A, Achebe I, Ali A, Tharian B, Thosani N, Sharma NR. Application of artificial intelligence in diagnosis of pancreatic malignancies by endoscopic ultrasound: a systemic review. Therap Adv Gastroenterol. 2022 Apr 29;15:17562848221093873. doi: 10.1177/17562848221093873. PMID: 35509425; PMCID: PMC9058356.
Yin, 2022 [91]	Yin H, Yang X, Sun L, et al. The value of artificial intelligence techniques in predicting pancreatic ductal adenocarcinoma with EUS images: A meta-analysis and systematic review. Endosc Ultrasound. 2023;12(1):50-58. doi:10.4103/EUS-D-21-00131
Salem, 2021 [92]	Salem H, Soria D, Lund JN, Awwad A. A systematic review of the applications of Expert Systems (ES) and machine learning (ML) in clinical urology. BMC Med Inform Decis Mak. 2021;21(1):223. Published 2021 Jul 22. doi:10.1186/s12911-021-01585-9
Huang, 2022 [93]	Huang X, Wang X, Lan X, Deng J, Lei Y, Lin F. The role of radiomics with machine learning in the prediction of muscle-invasive bladder cancer: A mini review. Front Oncol. 2022;12:990176. Published 2022 Aug 17. doi:10.3389/fonc.2022.990176
Kozikowski, 2022 [94]	Kozikowski M, Suarez-Ibarrola R, Osiecki R, et al. Role of Radiomics in the Prediction of Muscle-invasive Bladder Cancer: A Systematic Review and Meta-analysis. Eur Urol Focus. 2022;8(3):728-738. doi:10.1016/j.euf.2021.05.005
Cuocolo, 2020 [95]	Cuocolo R, Cipullo MB, Stanzione A, et al. Machine learning for the identification of clinically significant prostate cancer on MRI: a meta-analysis. Eur Radiol. 2020;30(12):6877-6887. doi:10.1007/s00330-020-07027-w
Sihotang, 2023 [96]	Castaldo R, Cavaliere C, Soricelli A, Salvatore M, Pecchia L, Franzese M. Radiomic and Genomic Machine Learning Method Performance for Prostate Cancer Diagnosis: Systematic Literature Review. J Med Internet Res. 2021;23(4):e22394. Published 2021 Apr 1. doi:10.2196/22394
Sushentsev, 2022 [97]	Sushentsev N, Moreira Da Silva N, Yeung M, et al. Comparative performance of fully-automated and semi-automated artificial intelligence methods for the detection of clinically significant prostate cancer on MRI: a systematic review. Insights Imaging. 2022;13(1):59. Published 2022 Mar 28. doi:10.1186/s13244-022-01199-3
Michaely, 2022 [98]	Michaely HJ, Aringhieri G, Cioni D, Neri E. Current Value of Biparametric Prostate MRI with Machine-Learning or Deep-Learning in the Detection, Grading, and Characterization of Prostate Cancer: A Systematic Review. Diagnostics (Basel). 2022;12(4):799. Published 2022 Mar 24. doi:10.3390/diagnostics12040799
Syer, 2021 [99]	Syer T, Mehta P, Antonelli M, et al. Artificial Intelligence Compared to Radiologists for the Initial Diagnosis of Prostate Cancer on Magnetic Resonance Imaging: A Systematic Review and Recommendations for Future Studies. Cancers (Basel). 2021;13(13):3318. Published 2021 Jul 1. doi:10.3390/cancers13133318
Castillo, 2020 [100]	T JMC, Arif M, Niessen WJ, Schoots IG, Veenland JF. Automated Classification of Significant Prostate Cancer on MRI: A Systematic Review on the Performance of Machine Learning Applications. Cancers (Basel). 2020;12(6):1606. Published 2020 Jun 17. doi:10.3390/cancers12061606
Sugano, 2020 [101]	Sugano D, Sanford D, Abreu A, Duddalwar V, Gill I, Cacciamani GE. Impact of radiomics on prostate cancer detection: a systematic review of clinical applications. Curr Opin Urol. 2020;30(6):754-781. doi:10.1097/MOU.0000000000000822
Castaldo, 2021 [102]	Castaldo R, Cavaliere C, Soricelli A, Salvatore M, Pecchia L, Franzese M. Radiomic and Genomic Machine Learning Method Performance for Prostate Cancer Diagnosis: Systematic Literature Review. J Med Internet Res. 2021;23(4):e22394. Published 2021 Apr 1. doi:10.2196/22394
Roest, 2022 [103]	Roest C, Fransen SJ, Kwee TC, Yakar D. Comparative Performance of Deep Learning and Radiologists for the Diagnosis and Localization of Clinically Significant Prostate Cancer at MRI: A Systematic Review. Life (Basel). 2022;12(10):1490. Published 2022 Sep 26. doi:10.3390/life12101490
Rouvière, 2023 [104]	Rouvière O, Jaouen T, Baseilhac P, et al. Artificial intelligence algorithms aimed at characterizing or detecting prostate cancer on MRI: How accurate are they when tested on independent cohorts? - A systematic review. Diagn Interv Imaging. 2023;104(5):221-234. doi:10.1016/j.diii.2022.11.005
Sihotang, 2022 [105]	Pahwa, B. , Tayal, A. , Shukla, A. , Soni, U. , Gupta, N. , Bassey, E. , et al. Utility of machine learning in the management of normal pressure hydrocephalus: a systematic review. World neurosurgery, 2023, 177.
Lindgren Belal, 2023 [106]	Lindgren Belal S, Frantz S, Minarik D, et al. Applications of Artificial Intelligence in PSMA PET/CT for Prostate Cancer Imaging. Semin Nucl Med. 2024;54(1):141-149. doi:10.1053/j.semnuclmed.2023.06.001
Talyshinskii, 2024 [107]	Talyshinskii A, Hameed BMZ, Ravinder PP, et al. Catalyzing Precision Medicine: Artificial Intelligence Advancements in Prostate Cancer Diagnosis and Management. Cancers (Basel). 2024;16(10):1809. Published 2024 May 9. doi:10.3390/cancers16101809
Thenault, 2020 [108]	Mathieu, R. . The application of artificial intelligence in prostate cancer management—what improvements can be expected? a systematic review. Applied Sciences,2020, 10.
Song, 2024 [109]	Song H, Wang X, Wu R, Liu W. The influence of manual segmentation strategies and different phases selection on machine learning-based computed tomography in renal tumors: a systematic review and meta-analysis. Radiol Med. 2024;129(7):1025-1037. doi:10.1007/s11547-024-01825-8
Gardezi, 2019 [110]	Gardezi SJS, Elazab A, Lei B, Wang T. Breast Cancer Detection and Diagnosis Using Mammographic Data: Systematic Review. J Med Internet Res. 2019;21(7):e14464. Published 2019 Jul 26. doi:10.2196/14464
Li, 2020 [111]	Li J, Sang T, Yu WH, et al. The value of S-Detect for the differential diagnosis of breast masses on ultrasound: a systematic review and pooled meta-analysis. Med Ultrason. 2020;22(2):211-219. doi:10.11152/mu-2402
Hanis, 2022 [112]	Hanis TM, Islam MA, Musa KI. Diagnostic Accuracy of Machine Learning Models on Mammography in Breast Cancer Classification: A Meta-Analysis. Diagnostics (Basel). 2022;12(7):1643. Published 2022 Jul 5. doi:10.3390/diagnostics12071643
Wang, 2022 [113]	Wang X, Meng S. Diagnostic accuracy of S-Detect to breast cancer on ultrasonography: A meta-analysis (PRISMA). Medicine (Baltimore). 2022;101(34):e30359. doi:10.1097/MD.0000000000030359
Li, 2020 [114]	Li Z, Ye J, Du H, et al. Preoperative Prediction Power of Radiomics for Breast Cancer: A Systemic Review and Meta-Analysis. Front Oncol. 2022;12:837257. Published 2022 Mar 1. doi:10.3389/fonc.2022.837257
Boro, 2023 [115]	Omega Boro L, Nandi G. Diagnostic Performance of Deep Learning in Screened Mammogram: Systematic Review. Curr Med Imaging. Published online April 17, 2023. doi:10.2174/1573405620666230417085624
Liu, 2022 [116]	Liu J, Lei J, Ou Y, et al. Mammography diagnosis of breast cancer screening through machine learning: a systematic review and meta-analysis. Clin Exp Med. 2023;23(6):2341-2356. doi:10.1007/s10238-022-00895-0
Ozsahin, 2022 [117]	Uzun Ozsahin D, Ikechukwu Emegano D, Uzun B, Ozsahin I. The Systematic Review of Artificial Intelligence Applications in Breast Cancer Diagnosis. Diagnostics (Basel). 2022;13(1):45. Published 2022 Dec 23. doi:10.3390/diagnostics13010045
Hickman, 2022 [118]	Hickman SE, Woitek R, Le EPV, et al. Machine Learning for Workflow Applications in Screening Mammography: Systematic Review and Meta-Analysis. Radiology. 2022;302(1):88-104. doi:10.1148/radiol.2021210391
Adam, 2023 [119]	Adam R, Dell'Aquila K, Hodges L, Maldjian T, Duong TQ. Deep learning applications to breast cancer detection by magnetic resonance imaging: a literature review. Breast Cancer Res. 2023;25(1):87. Published 2023 Jul 24. doi:10.1186/s13058-023-01687-4
Dan, 2024 [120]	Dan Q, Xu Z, Burrows H, Bissram J, Stringer JSA, Li Y. Diagnostic performance of deep learning in ultrasound diagnosis of breast cancer: a systematic review. NPJ Precis Oncol. 2024;8(1):21. Published 2024 Jan 27. doi:10.1038/s41698-024-00514-z
Freeman, 2021 [121]	Freeman K, Geppert J, Stinton C, et al. Use of artificial intelligence for image analysis in breast cancer screening programmes: systematic review of test accuracy. BMJ. 2021;374:n1872. Published 2021 Sep 1. doi:10.1136/bmj.n1872
Aggarwa, 2021 [122]	Aggarwal R, Sounderajah V, Martin G, et al. Diagnostic accuracy of deep learning in medical imaging: a systematic review and meta-analysis. NPJ Digit Med. 2021;4(1):65. Published 2021 Apr 7. doi:10.1038/s41746-021-00438-z
Oh, 2023 [123]	Oh KE, Vasandani N, Anwar A. Radiomics to Differentiate Malignant and Benign Breast Lesions: A Systematic Review and Diagnostic Test Accuracy Meta-Analysis. Cureus. 2023;15(11):e49015. Published 2023 Nov 18. doi:10.7759/cureus.49015
Jung, 2023 [124]	Yoon JH, Strand F, Baltzer PAT, et al. Standalone AI for Breast Cancer Detection at Screening Digital Mammography and Digital Breast Tomosynthesis: A Systematic Review and Meta-Analysis. Radiology. 2023;307(5):e222639. doi:10.1148/radiol.222639
Viñals, 2023 [125]	Viñals R, Jonnalagedda M, Petignat P, Thiran JP, Vassilakos P. Artificial Intelligence-Based Cervical Cancer Screening on Images Taken during Visual Inspection with Acetic Acid: A Systematic Review. Diagnostics (Basel). 2023;13(5):836. Published 2023 Feb 22. doi:10.3390/diagnostics13050836
Taddese, 2024 [126]	Taddese AA, Tilahun BC, Awoke T, Atnafu A, Mamuye A, Mengiste SA. Deep-learning models for image-based gynecological cancer diagnosis: a systematic review and meta- analysis. Front Oncol. 2024;13:1216326. Published 2024 Jan 11. doi:10.3389/fonc.2023.1216326
Qi, 2024 [127]	Qi L, Li X, Yang Y, Zhao M, Lin A, Ma L. Accuracy of machine learning in the preoperative identification of ovarian borderline tumors: a meta-analysis. Clin Radiol. 2024;79(7):501-514. doi:10.1016/j.crad.2024.02.012
Ma, 2023 [128]	Ma L, Huang L, Chen Y, et al. AI diagnostic performance based on multiple imaging modalities for ovarian tumor: A systematic review and meta-analysis. Front Oncol. 2023;13:1133491. Published 2023 Apr 21. doi:10.3389/fonc.2023.1133491
Mitchell, 2024 [129]	Mitchell S, Nikolopoulos M, El-Zarka A, et al. Artificial Intelligence in Ultrasound Diagnoses of Ovarian Cancer: A Systematic Review and Meta-Analysis. Cancers (Basel). 2024;16(2):422. Published 2024 Jan 19. doi:10.3390/cancers16020422
Koch, 2023 [130]	Koch AH, Jeelof LS, Muntinga CLP, et al. Analysis of computer-aided diagnostics in the preoperative diagnosis of ovarian cancer: a systematic review. Insights Imaging. 2023;14(1):34. Published 2023 Feb 15. doi:10.1186/s13244-022-01345-x
Xu, 2022 [131]	Xu HL, Gong TT, Liu FH, et al. Artificial intelligence performance in image-based ovarian cancer identification: A systematic review and meta-analysis. EClinicalMedicine. 2022;53:101662. Published 2022 Sep 17. doi:10.1016/j.eclinm.2022.101662
Akazawa, 2021 [132]	Akazawa M, Hashimoto K. Artificial intelligence in gynecologic cancers: Current status and future challenges - A systematic review. Artif Intell Med. 2021;120:102164. doi:10.1016/j.artmed.2021.102164
Widaatalla, 2023 [133]	Widaatalla Y, Wolswijk T, Adan F, et al. The application of artificial intelligence in the detection of basal cell carcinoma: A systematic review. J Eur Acad Dermatol Venereol. 2023;37(6):1160-1167. doi:10.1111/jdv.18963
Zhang, 2022 [134]	Zhang S, Wang Y, Zheng Q, Li J, Huang J, Long X. Artificial intelligence in melanoma: A systematic review. J Cosmet Dermatol. 2022;21(11):5993-6004. doi:10.1111/jocd.15323
Popescu, 2022 [135]	Popescu D, El-Khatib M, El-Khatib H, Ichim L. New Trends in Melanoma Detection Using Neural Networks: A Systematic Review. Sensors (Basel). 2022;22(2):496. Published 2022 Jan 10. doi:10.3390/s22020496
Dick, 2019 [136]	Dick V, Sinz C, Mittlböck M, Kittler H, Tschandl P. Accuracy of Computer-Aided Diagnosis of Melanoma: A Meta-analysis. JAMA Dermatol. 2019;155(11):1291-1299. doi:10.1001/jamadermatol.2019.1375
Rajpara, 2009 [137]	Rajpara SM, Botello AP, Townend J, Ormerod AD. Systematic review of dermoscopy and digital dermoscopy/ artificial intelligence for the diagnosis of melanoma. Br J Dermatol. 2009;161(3):591-604. doi:10.1111/j.1365-2133.2009.09093.x
Hyeon, 2022 [138]	Jeong HK, Park C, Henao R, Kheterpal M. Deep Learning in Dermatology: A Systematic Review of Current Approaches, Outcomes, and Limitations. JID Innov. 2022;3(1):100150. Published 2022 Aug 23. doi:10.1016/j.xjidi.2022.100150
Miller, 2024 [139]	Miller I, Rosic N, Stapelberg M, et al. Performance of Commercial Dermatoscopic Systems That Incorporate Artificial Intelligence for the Identification of Melanoma in General Practice: A Systematic Review. Cancers (Basel). 2024;16(7):1443. Published 2024 Apr 8. doi:10.3390/cancers16071443
Patel, 2023 [140]	Patel RH, Foltz EA, Witkowski A, Ludzik J. Analysis of Artificial Intelligence-Based Approaches Applied to Non-Invasive Imaging for Early Detection of Melanoma: A Systematic Review. Cancers (Basel). 2023;15(19):4694. Published 2023 Sep 23. doi:10.3390/cancers15194694
Jairath, 2024 [141]	Jairath N, Pahalyants V, Shah R, Weed J, Carucci JA, Criscito MC. Artificial Intelligence in Dermatology: A Systematic Review of Its Applications in Melanoma and Keratinocyte Carcinoma Diagnosis. Dermatol Surg. Published online May 9, 2024. doi:10.1097/DSS.0000000000004223
Thomsen, 2020 [142]	Thomsen K, Iversen L, Titlestad TL, Winther O. Systematic review of machine learning for diagnosis and prognosis in dermatology. J Dermatolog Treat. 2020;31(5):496-510. doi:10.1080/09546634.2019.1682500
Marka, 2019 [143]	Marka A, Carter JB, Toto E, Hassanpour S. Automated detection of nonmelanoma skin cancer using digital images: a systematic review. BMC Med Imaging. 2019;19(1):21. Published 2019 Feb 28. doi:10.1186/s12880-019-0307-7
Foltz, 2024 [144]	Foltz EA, Witkowski A, Becker AL, et al. Artificial Intelligence Applied to Non-Invasive Imaging Modalities in Identification of Nonmelanoma Skin Cancer: A Systematic Review. Cancers (Basel). 2024;16(3):629. Published 2024 Feb 1. doi:10.3390/cancers16030629
Jones, 2022 [145]	Jones OT, Matin RN, van der Schaar M, et al. Artificial intelligence and machine learning algorithms for early detection of skin cancer in community and primary care settings: a systematic review. Lancet Digit Health. 2022;4(6):e466-e476. doi:10.1016/S2589-7500(22)00023-1
Dildar, 2021 [146]	Dildar M, Akram S, Irfan M, et al. Skin Cancer Detection: A Review Using Deep Learning Techniques. Int J Environ Res Public Health. 2021;18(10):5479. Published 2021 May 20. doi:10.3390/ijerph18105479
Kassem, 2021 [147]	Kassem MA, Hosny KM, Damaševičius R, Eltoukhy MM. Machine Learning and Deep Learning Methods for Skin Lesion Classification and Diagnosis: A Systematic Review. Diagnostics (Basel). 2021;11(8):1390. Published 2021 Jul 31. doi:10.3390/diagnostics11081390
Salinas, 2024 [148]	Salinas MP, Sepúlveda J, Hidalgo L, et al. A systematic review and meta-analysis of artificial intelligence versus clinicians for skin cancer diagnosis [published correction appears in NPJ Digit Med. 2024 May 24;7(1):141. doi: 10.1038/s41746-024-01138-0]. NPJ Digit Med. 2024;7(1):125. Published 2024 May 14. doi:10.1038/s41746-024-01103-x
Ruffano, 2018 [149]	Ferrante di Ruffano L, Takwoingi Y, Dinnes J, et al. Computer-assisted diagnosis techniques (dermoscopy and spectroscopy-based) for diagnosing skin cancer in adults. Cochrane Database Syst Rev. 2018;12(12):CD013186. Published 2018 Dec 4. doi:10.1002/14651858.CD013186
Furriel, 2024 [150]	Furriel BCRS, Oliveira BD, Prôa R, et al. Artificial intelligence for skin cancer detection and classification for clinical environment: a systematic review. Front Med (Lausanne). 2024;10:1305954. Published 2024 Jan 8. doi:10.3389/fmed.2023.1305954
Zhang, 2022 [151]	Zhang H, Lei H, Pang J. Diagnostic performance of radiomics in adrenal masses: A systematic review and meta-analysis. Front Oncol. 2022;12:975183. Published 2022 Sep 2. doi:10.3389/fonc.2022.975183
Ong, 2023 [152]	Ong W, Zhu L, Tan YL, et al. Application of Machine Learning for Differentiating Bone Malignancy on Imaging: A Systematic Review. Cancers (Basel). 2023;15(6):1837. Published 2023 Mar 18. doi:10.3390/cancers15061837
Salehi, 2024 [153]	Salehi MA, Mohammadi S, Harandi H, et al. Diagnostic Performance of Artificial Intelligence in Detection of Primary Malignant Bone Tumors: a Meta-Analysis. J Imaging Inform Med. 2024;37(2):766-777. doi:10.1007/s10278-023-00945-3
Zhong, 2023 [154]	Zhong J, Hu Y, Ge X, et al. A systematic review of radiomics in chondrosarcoma: assessment of study quality and clinical value needs handy tools. Eur Radiol. 2023;33(2):1433-1444. doi:10.1007/s00330-022-09060-3
Bai, 2024 [155]	Bai A, Si M, Xue P, Qu Y, Jiang Y. Artificial intelligence performance in detecting lymphoma from medical imaging: a systematic review and meta-analysis. BMC Med Inform Decis Mak. 2024;24(1):13. Published 2024 Jan 8. doi:10.1186/s12911-023-02397-9
Hinterwimmer, 2022 [156]	Hinterwimmer F, Consalvo S, Neumann J, Rueckert D, von Eisenhart-Rothe R, Burgkart R. Applications of machine learning for imaging-driven diagnosis of musculoskeletal malignancies-a scoping review. Eur Radiol. 2022;32(10):7173-7184. doi:10.1007/s00330-022-08981-3
Zhu, 2024 [157]	Zhu N, Meng X, Wang Z, et al. Radiomics in Diagnosis, Grading, and Treatment Response Assessment of Soft Tissue Sarcomas: A Systematic Review and Meta-analysis. Acad Radiol. Published online May 20, 2024. doi:10.1016/j.acra.2024.03.029
Dai, 2024 [158]	Dai X, Zhao B, Zang J, et al. Diagnostic Performance of Radiomics and Deep Learning to Identify Benign and Malignant Soft Tissue Tumors: A Systematic Review and Meta-analysis. Acad Radiol. Published online April 13, 2024. doi:10.1016/j.acra.2024.03.033
