# Supplementary material for: Artificial Intelligence Performance in Image-Based Cancer Identification: Umbrella Review of Systematic Reviews
Source: J Med Internet Res. 2025 Apr 1;27:e53567. doi: 10.2196/53567 (PMC12000792; doi:10.2196/53567)
Supplement: Multimedia Appendix 7 [file jmir_v27i1e53567_app7.xlsx]

## Sheet: JBI Quality
Multimedia Appendix 7. Reviewer judgements about each quality criterion for each included review.
Author, year	Clear question	Appropriate criteria	Appropriate search strategy	Adequate search sources	Appropriate criteria for quality appraisal	≥2 reviewers for quality appraisal	Appropriate data extraction	Appropriate data synthesis	Assessment of publication bias	Appropriate practical implications	Appropriate research implications	Yes %	Quality
Central nervous system cancers
Al-Galal, 2021 [1]	Yes	Yes	Yes	Yes	No	NA	Unclear	Yes	NA	Yes	Yes	0.636364	Medium
Naeem, 2022 [2]	Yes	Yes	Yes	Yes	Unclear	Yes	Unclear	Yes	NA	Yes	Yes	0.727273	High
Kouli, 2022 [3]	Yes	Yes	Yes	Yes	Yes	Yes	Yes	Yes	No	Yes	Yes	0.909091	High
Xie, 2022 [4]	Yes	Yes	Yes	No	No	NA	Unclear	Yes	NA	Yes	Yes	0.545455	High
Badrigilan, 2021 [5]	Yes	Yes	Yes	Yes	No	NA	Yes	Yes	No	Yes	Yes	0.727273	High
Silva, 2024 [6]	Yes	Yes	Yes	Yes	Yes	Yes	Yes	Yes	NA	Yes	Yes	0.909	High
Tandon, 2024 [7]	Yes	Yes	Yes	Yes	Yes	NA	NA	Yes	Yes	Yes	Yes	0.82	High
Buchlak, 2021 [8]	Yes	Yes	Yes	Yes	Yes	NA	Unclear	Yes	NA	Yes	Yes	0.73	High
Kempen, 2021 [9]	Yes	Yes	Yes	Yes	No	NA	Unclear	Yes	Yes	Yes	Yes	0.727273	High
Sohn, 2020 [10]	Yes	Yes	Yes	No	Yes	Yes	Unclear	Yes	Yes	Yes	Yes	0.818182	High
Sun, 2023 [11]	Yes	Yes	Yes	Yes	Yes	Yes	Yes	Yes	Yes	Yes	Yes	1	High
Alhasan, 2021 [12]	Yes	Yes	Yes	Yes	Yes	Unclear	Yes	Yes	NA	Yes	Yes	0.818182	High
Buchlak, 2021 [13]	Yes	Yes	Yes	Yes	No	NA	Unclear	Yes	Yes	Yes	Yes	0.727273	High
Nguyen, 2018 [14]	Yes	Yes	Yes	No	Yes	Yes	Unclear	Yes	No	Yes	Yes	0.727273	High
Petersen, 2022 [15]	Yes	Yes	Yes	Yes	Yes	Unclear	Yes	Yes	No	Yes	Yes	0.818182	High
Head and neck system cancers
DeJohn, 2022 [16]	Yes	Yes	Yes	Yes	Yes	Unclear	Unclear	Yes	NA	Yes	Yes	0.727273	High
Hasan, 2022 [17]	Yes	Yes	Yes	Yes	Yes	Yes	Unclear	Yes	NA	Yes	Yes	0.818182	High
Rokhshad, 2023 [18]	Yes	Yes	Yes	Yes	Yes	Yes	Yes	Yes	Yes	Yes	Yes	1	High
Zurek, 2022 [19]	Yes	Yes	Yes	Yes	Yes	Yes	Yes	Yes	No	Yes	Yes	0.909091	High
Ng, 2022 [20]	Yes	Yes	Yes	Yes	Yes	Yes	Yes	Yes	Yes	Yes	Yes	1	High
Lim, 2024 [21]	Yes	Yes	Yes	Yes	Yes	Yes	Yes	Yes	Yes	Yes	Yes	1	High
Elmakaty, 2022 [22]	Yes	Yes	Yes	Yes	Unclear	Yes	Yes	Yes	NA	Unclear	Yes	0.727273	High
Chauveron, 2024 [23]	Yes	Yes	Yes	Yes	Yes	Yes	Yes	Yes	NA	Yes	Yes	0.91	High
Han, 2022 [24]	Yes	Yes	Yes	Yes	Yes	Unclear	Yes	Yes	NA	Yes	Yes	0.818182	High
Kim, 2022 [25]	Yes	Yes	Yes	Yes	Yes	Unclear	Unclear	Yes	Yes	Yes	Yes	0.818182	High
Ferro, 2022 [26]	Yes	Yes	Yes	Yes	Yes	Unclear	Yes	Yes	Yes	Yes	Yes	0.909091	High
Khanagar, 2021 [27]	Yes	Yes	Yes	Yes	Yes	Unclear	Unclear	Yes	NA	Yes	Yes	0.727273	High
Potipimpanon, 2022 [28]	Yes	Yes	Yes	Yes	Yes	Yes	Unclear	Yes	Yes	Yes	Yes	0.909091	High
Zhao, 2019 [29]	Yes	Yes	Yes	Yes	Yes	Yes	Yes	Yes	Yes	Yes	Yes	1	High
Xu, 2019 [30]	Yes	Yes	Yes	Yes	Yes	Unclear	No	Yes	Yes	Unclear	No	0.636364	Medium
Cleere, 2022 [31]	Yes	Yes	Yes	Yes	Yes	Unclear	No	Yes	Yes	Yes	Yes	0.818182	High
Sharifi, 2021 [32]	Yes	Yes	Yes	Yes	Yes	Yes	Yes	Yes	Yes	Yes	Yes	1	High
Busch, 2023 [33]	Yes	Yes	Yes	Yes	Yes	Unclear	NA	Unclear	NA	Yes	Yes	0.6363	Medium
Respiratory system cancers
Thong, 2023 [34]	Yes	Yes	Yes	Yes	Yes	Yes	Yes	Yes	NA	Yes	Yes	0.909091	High
Liu, 2023 [35]	Yes	Yes	Yes	Yes	Yes	Yes	Yes	Yes	Yes	Yes	Yes	1	High
Pacurari, 2023 [36]	Yes	Yes	Yes	Yes	Yes	Yes	Yes	Yes	NA	Yes	Yes	0.91	High
Sokouti, 2019 [37]	Yes	Yes	Yes	Yes	Yes	Yes	Yes	Yes	Yes	Yes	Yes	1	High
Tandon, 2024 [7]	Yes	Yes	Yes	Yes	No	Unclear	Yes	Yes	NA	Yes	Yes	0.727273	High
Valente, 2015 [38]	Yes	Yes	Yes	Yes	No	NA	No	Yes	NA	Yes	Yes	0.636364	Medium
Amir, 2016 [39]	Yes	Yes	Yes	Yes	Yes	Unclear	No	Yes	NA	Yes	Yes	0.727273	High
Zhang, 2019 [40]	Yes	No	No	Yes	No	NA	No	Yes	NA	Yes	Yes	0.454545	Medium
Jin, 2023 [41]	Yes	Yes	Yes	Yes	No	NA	No	Yes	NA	Yes	Yes	0.636364	Medium
Wang, 2019 [42]	Yes	Yes	No	Yes	No	NA	No	Yes	NA	Yes	Yes	0.545455	Medium
Li, 2019 [43]	Yes	Yes	Yes	Yes	No	NA	Yes	Yes	NA	Yes	Yes	0.727273	High
Huang, 2021 [44]	Yes	Yes	Yes	Yes	Yes	Yes	Yes	Yes	Yes	Yes	Yes	1	High
Min, 2022 [45]	Yes	Yes	Yes	Yes	No	NA	Unclear	Yes	NA	Yes	Yes	0.636364	Medium
Forte, 2022 [46]	Yes	Yes	Yes	Yes	Yes	Yes	Yes	Yes	Yes	Yes	Yes	1	High
Jassim, 2022 [47]	Yes	Yes	Yes	Yes	No	NA	Unclear	Yes	NA	Yes	Yes	0.636364	Medium
Zheng, 2022 [48]	Yes	Yes	Yes	Yes	Yes	Yes	Yes	Yes	Yes	Yes	Yes	1	High
Digestive system cancers
Njei, 2023 [49]	Yes	Yes	Yes	Yes	Yes	Yes	No	No	No	Yes	Yes	0.73	High
Yamada, 2021 [50]	Yes	Yes	Yes	No	No	NA	Yes	Yes	NA	Yes	Yes	0.636364	Medium
Ma, 2022 [51]	Yes	Yes	Yes	Yes	Yes	Yes	Yes	Yes	Yes	Yes	Yes	1	High
Zhang, 2021 [52]	Yes	Yes	Yes	Yes	Yes	Yes	Yes	Yes	Yes	Yes	Yes	1	High
Bang, 2021 [53]	Yes	Yes	Yes	Yes	Yes	Yes	Yes	Yes	Yes	Yes	Yes	1	High
Bhatti, 2021 [54]	Yes	Yes	Yes	Yes	Yes	Unclear	Unclear	Yes	No	Yes	Yes	0.727273	High
Syed, 2020 [55]	Yes	Unclear	Unclear	Yes	No	NA	Unclear	Yes	NA	Yes	Yes	0.454545	Medium
Zhang, 2023 [56]	Yes	Unclear	Yes	Yes	Yes	Yes	No	Yes	Yes	Yes	Yes	0.82	High
Guidozzi, 2023 [57]	Yes	Unclear	Yes	Yes	No	Unclear	No	Yes	No	Yes	Yes	0.55	Medium
Islam, 2022 [58]	Yes	Yes	Yes	Yes	Yes	Yes	Yes	Yes	Yes	Yes	Yes	1	High
Visaggi, 2021 [59]	Yes	Yes	Yes	Yes	Yes	Unclear	Yes	Yes	Yes	Yes	Yes	0.909091	High
Tan, 2022 [60]	Yes	Yes	Yes	Yes	Yes	Yes	Yes	Yes	Yes	Yes	Yes	1	High
Hosseini, 2023 [61]	Yes	Yes	Yes	Yes	No	Yes	Yes	No	No	Yes	Yes	0.73	High
Lui, 2020 [62]	Yes	Yes	Yes	Yes	Yes	Yes	Yes	Yes	Yes	Yes	Yes	1	High
Mohan, 2020 [63]	Yes	Yes	Yes	Yes	No	NA	Unclear	Yes	Yes	Yes	Yes	0.727273	High
Yan, 2021 [64]	Yes	Yes	Yes	Yes	No	NA	Yes	Yes	NA	Yes	Yes	0.727273	High
Arribas, 2020 [65]	Yes	Yes	Yes	Yes	Yes	Unclear	Yes	Yes	Yes	Yes	Yes	0.909091	High
Luo, 2022 [66]	Yes	Yes	Yes	Yes	Yes	Yes	Yes	Yes	No	Yes	Yes	0.909091	High
Langarizadeh, 2021 [67]	Yes	Yes	Yes	Yes	No	NA	No	Yes	NA	Yes	Yes	0.636364	Medium
Chidambaram, 2022 [68]	Yes	Yes	Yes	Yes	Yes	Unclear	Unclear	Yes	Yes	Yes	Yes	0.818182	High
Shi, 2024 [69]	Yes	Yes	Yes	Yes	Yes	Yes	Yes	Yes	Yes	Yes	Yes	1	High
Bhardwaj, 2022 [70]	Yes	Yes	Yes	Yes	No	NA	Unclear	Yes	NA	Yes	Yes	0.636364	Medium
Jin, 2020 [71]	Yes	Yes	Yes	Yes	No	NA	Unclear	Yes	NA	Yes	Yes	0.636364	Medium
Islam, 2021 [72]	Yes	Yes	Yes	Yes	Yes	Unclear	Yes	Yes	NA	Yes	Yes	0.818182	High
Xie, 2021 [73]	Yes	Yes	Yes	Yes	Yes	Unclear	Yes	Yes	Yes	Yes	Yes	0.909091	High
Zhao, 2022 [74]	Yes	Yes	Yes	Yes	Yes	Unclear	Yes	Yes	NA	Yes	Yes	0.818182	High
Chen, 2022 [75]	Yes	Yes	Yes	Yes	Yes	Yes	Unclear	Yes	Yes	Yes	Yes	0.909091	High
Jiang, 2021 [76]	Yes	Yes	Yes	Yes	Yes	Unclear	Yes	Yes	Yes	Yes	Yes	0.91	High
Dilaghi, 2022 [77]	Yes	Yes	Yes	Yes	Yes	Unclear	Unclear	Yes	Yes	Yes	Yes	0.818182	High
Ye, 2022 [78]	Yes	Yes	Yes	No	Yes	Unclear	Yes	Yes	No	Yes	Yes	0.727273	High
Gomes, 2023 [79]	Yes	Yes	Yes	Yes	Yes	Yes	Yes	Yes	No	Yes	Yes	0.91	High
Liu, 2022 [80]	Yes	Yes	Yes	Yes	Yes	Yes	Unclear	Yes	Yes	Yes	Yes	0.909091	High
Azer, 2019 [81]	Yes	Yes	Yes	Yes	No	NA	Yes	Yes	NA	Yes	Yes	0.727273	High
Wei, 2023 [82]	Yes	Yes	Yes	Yes	Yes	Yes	No	Yes	Yes	Yes	Yes	0.91	High
Bo, 2024 [83]	Yes	Unclear	Yes	Yes	Yes	Yes	No	Yes	Yes	Yes	Yes	0.82	High
Salehi, 2024 [84]	Yes	Yes	Yes	Yes	Yes	Unclear	Yes	Yes	Yes	Yes	Yes	0.91	High
Prasoppokakorn, 2021 [85]	Yes	Yes	Yes	Yes	Yes	Unclear	Yes	Yes	Yes	Yes	Yes	0.909091	High
Dumitrescu, 2022 [86]	Yes	Yes	Yes	Yes	Yes	Yes	Yes	Yes	No	Yes	Yes	0.909091	High
Mohan, 2022 [87]	Yes	Yes	Yes	Yes	Yes	Yes	Yes	Yes	Yes	Yes	Yes	1	High
Jan, 2023 [88]	Yes	Yes	Yes	Yes	No	Yes	Yes	No	No	Yes	Yes	0.73	High
Lv, 2023 [89]	Yes	Yes	Yes	Yes	Yes	Unclear	Yes	Yes	Yes	Yes	Yes	0.91	High
Goyal, 2022 [90]	Yes	Yes	Yes	No	Yes	Unclear	No	Yes	NA	Yes	Yes	0.636364	Medium
Yin, 2022 [91]	Yes	Yes	Yes	Yes	Yes	Yes	Yes	Yes	Yes	Yes	Yes	1	High
Urinary system cancers
Salem, 2021 [92]	Yes	Yes	Yes	Yes	No	NA	No	Yes	NA	Yes	Yes	0.636364	Medium
Huang, 2022 [93]	Yes	Yes	Yes	No	No	NA	No	No	NA	Yes	Yes	0.454545	Medium
Kozikowski, 2022 [94]	Yes	Yes	Yes	No	Yes	Yes	Yes	Yes	Yes	Yes	Yes	0.909091	High
Cuocolo, 2020 [95]	Yes	Yes	Yes	Yes	Yes	Yes	Yes	Yes	Yes	Yes	Yes	1	High
Sihotang, 2023 [96]	Yes	Yes	Yes	Yes	Yes	Yes	Yes	Yes	No	Yes	Yes	0.91	High
Sushentsev, 2022 [97]	Yes	Yes	Yes	Yes	Yes	Yes	Yes	Yes	NA	Yes	Yes	0.91	High
Michaely, 2022 [98]	Yes	Yes	Yes	No	No	NA	Unclear	Yes	NA	Yes	Yes	0.545455	Medium
Syer, 2021 [99]	Yes	Yes	Yes	Yes	Yes	Unclear	Yes	Yes	NA	Yes	Yes	0.818182	High
Castillo, 2020 [100]	Yes	Yes	Yes	No	Yes	Unclear	Yes	Yes	NA	Yes	Yes	0.727273	High
Sugano, 2020 [101]	Yes	Yes	Yes	Yes	No	NA	Unclear	Yes	NA	Yes	Yes	0.636364	Medium
Castaldo, 2021 [102]	Yes	Yes	Yes	Yes	Yes	Yes	Yes	Yes	NA	Yes	No	0.818182	High
Roest, 2022 [103]	Yes	Yes	Yes	Yes	Yes	Yes	Yes	Yes	NA	Yes	Yes	0.91	High
Rouvière, 2023 [104]	Yes	Yes	Yes	Yes	Yes	Yes	No	No	No	Unclear	Yes	0.64	Medium
Sihotang, 2022 [105]	Yes	Yes	Yes	Yes	Yes	Yes	Yes	Yes	NA	Unclear	Yes	0.818182	High
Lindgren Belal, 2023 [106]	Yes	Yes	Yes	Yes	Yes	Unclear	Yes	No	No	Unclear	Yes	0.64	Medium
Talyshinskii, 2024 [107]	Yes	Yes	Yes	Yes	Yes	No	Unclear	Yes	No	No	Yes	0.64	Medium
Thenault, 2020 [108]	Yes	Yes	Yes	Yes	Yes	Unclear	Yes	Yes	No	Yes	Yes	0.82	High
Song, 2024 [109]	Yes	Yes	Yes	Yes	Yes	Yes	Yes	Yes	Yes	Yes	Yes	1	High
Female cancers
Gardezi, 2019 [110]	Yes	Yes	Yes	Yes	Unclear	NA	Unclear	Yes	No	Yes	Yes	0.64	Medium
Li, 2020 [111]	Yes	Yes	Yes	Yes	Yes	Yes	Unclear	Yes	Yes	Yes	Yes	0.909091	High
Hanis, 2022 [112]	Yes	Yes	Yes	Yes	Yes	Unclear	Unclear	Yes	Yes	Yes	Yes	0.818182	High
Wang, 2022 [113]	Yes	Yes	Yes	Yes	Yes	Yes	Yes	Yes	Yes	Yes	Yes	1	High
Li, 2020 [114]	Yes	Yes	Yes	No	Yes	Unclear	Yes	Yes	No	Yes	Yes	0.727273	High
Boro, 2023 [115]	Yes	Yes	Yes	Yes	Yes	Yes	Yes	Yes	No	Yes	Yes	0.91	High
Liu, 2022 [116]	Yes	Yes	Yes	Yes	Yes	Yes	Yes	Yes	No	Yes	Yes	0.91	High
Ozsahin, 2022 [117]	Yes	Yes	Yes	Yes	Unclear	Yes	Yes	Unclear	No	Yes	Yes	0.73	High
Hickman, 2022 [118]	Yes	Yes	Yes	Yes	Yes	Yes	Yes	Yes	No	Yes	Yes	0.909091	High
Adam, 2023 [119]	Yes	Yes	Yes	Yes	Unclear	NA	Yes	Unclear	No	Unclear	Yes	0.55	Medium
Dan, 2024 [120]	Yes	Yes	Yes	Yes	Yes	Yes	Yes	Yes	Yes	Yes	Yes	1	High
Freeman, 2021 [121]	Yes	Yes	Yes	Yes	Yes	Yes	No	Yes	NA	Yes	Yes	0.818182	High
Aggarwa, 2021 [122]	Yes	Yes	Yes	Yes	Yes	Yes	Yes	Unclear	No	Yes	Yes	0.82	High
Oh, 2023 [123]	Yes	Yes	Yes	Yes	Yes	Unclear	Yes	Yes	NA	Yes	Yes	0.82	High
Jung, 2023 [124]	Yes	Yes	Yes	Yes	Yes	Yes	Yes	Yes	Yes	Yes	Yes	1	High
Viñals, 2023 [125]	Yes	Yes	Yes	Yes	Yes	Yes	Yes	Yes	Yes	Yes	Yes	1	High
Taddese, 2024 [126]	Yes	Yes	Yes	Yes	Yes	Yes	Yes	Yes	No	Yes	Yes	0.91	High
Qi, 2024 [127]	Yes	Yes	Yes	Yes	Yes	Yes	Yes	Yes	No	Yes	Yes	0.91	High
Ma, 2023 [128]	Yes	Yes	Yes	Yes	Yes	Yes	Yes	Yes	Yes	Yes	Yes	1	High
Mitchell, 2024 [129]	Yes	Yes	Yes	Yes	Yes	Unclear	Yes	Yes	No	Yes	Yes	0.82	High
Koch, 2023 [130]	Yes	Yes	Yes	Yes	Yes	Yes	Yes	Yes	Yes	Yes	Yes	1	High
Xu, 2022 [131]	Yes	Yes	Yes	Yes	Yes	Yes	Yes	Yes	Yes	Yes	Yes	1	High
Akazawa, 2021 [132]	Yes	Yes	Yes	Yes	Yes	Unclear	Yes	Yes	No	Yes	Yes	0.82	High
Skin cancers
Widaatalla, 2023 [133]	Yes	Yes	Yes	Yes	No	NA	Yes	Yes	No	Yes	Yes	0.73	High
Zhang, 2022 [134]	Yes	Yes	Yes	No	No	NA	Unclear	Yes	NA	Yes	Yes	0.545455	Medium
Popescu, 2022 [135]	Yes	Yes	Yes	Yes	No	NA	Unclear	Yes	NA	Yes	Yes	0.636364	Medium
Dick, 2019 [136]	Yes	Yes	Yes	Yes	Yes	Unclear	No	Yes	No	Yes	Yes	0.727273	High
Rajpara, 2009 [137]	Yes	Yes	Yes	Yes	Yes	Yes	Unclear	Yes	Yes	Yes	Yes	0.909091	High
Hyeon, 2022 [138]	Yes	Yes	Yes	Yes	No	NA	Yes	Yes	No	Yes	Yes	0.73	High
Miller, 2024 [139]	Yes	Yes	Yes	Yes	Yes	Yes	Yes	Yes	No	Yes	Yes	0.91	High
Patel, 2023 [140]	Yes	Yes	Yes	Yes	Unclear	NA	Yes	Yes	No	Yes	Yes	0.73	High
Jairath, 2024 [141]	Yes	Yes	Yes	Yes	No	NA	Unclear	Yes	No	Yes	Yes	0.64	Medium
Thomsen, 2020 [142]	Yes	Yes	Yes	Yes	No	NA	Yes	Yes	No	Yes	Yes	0.73	High
Marka, 2019 [143]	Yes	Yes	Yes	Yes	Yes	Unclear	Yes	Yes	NA	Yes	Yes	0.818182	High
Foltz, 2024 [144]	Yes	Yes	Yes	Yes	Yes	Unclear	Unclear	Unclear	No	Unclear	Unclear	0.45	Medium
Jones, 2022 [145]	Yes	Yes	Yes	Yes	Yes	Yes	Yes	Yes	NA	Yes	Yes	0.909091	High
Dildar, 2021 [146]	Yes	Yes	Yes	Yes	No	NA	Unclear	Yes	NA	Yes	Yes	0.636364	Medium
Kassem, 2021 [147]	Yes	Yes	No	Yes	No	NA	No	Yes	NA	Yes	Yes	0.545455	Medium
Salinas, 2024 [148]	Yes	Yes	Yes	Yes	Yes	Yes	Yes	Yes	Yes	Yes	Yes	1	High
Ruffano, 2018 [149]	Yes	Yes	Yes	Yes	Yes	Yes	Yes	Yes	Yes	Yes	Yes	1	High
Furriel, 2024 [150]	Yes	Yes	Yes	Yes	Yes	Yes	Yes	Yes	No	Yes	Yes	0.91	High
Other cancers
Zhang, 2022 [151]	Yes	Yes	Yes	Yes	Yes	Unclear	Yes	Yes	No	Yes	Yes	0.82	High
Ong, 2023 [152]	Yes	Yes	Yes	Yes	No	Yes	Yes	No	No	Unclear	Yes	0.64	Medium
Salehi, 2024 [153]	Yes	Yes	Yes	Yes	Yes	No	Yes	Yes	Yes	Unclear	Yes	0.91	High
Zhong, 2023 [154]	Yes	Yes	Yes	Yes	Yes	Yes	Yes	Yes	Yes	Yes	Yes	1	High
Bai, 2024 [155]	Yes	Yes	Yes	Yes	Yes	Yes	Yes	Yes	Yes	Yes	Yes	1	High
Hinterwimmer, 2022 [156]	Yes	Yes	Yes	Yes	Yes	Yes	Yes	Yes	No	Unclear	Yes	0.91	High
Zhu, 2024 [157]	Yes	Yes	Yes	Yes	Yes	Yes	Yes	Yes	Yes	Yes	Yes	1	High
Dai, 2024 [158]	Yes	Yes	Yes	Yes	Yes	Yes	Yes	Yes	Yes	Yes	Yes	1	High
0%-33%, low quality; 34%-66%, medium quality; ≥67%, high quality
Reference
Al-Galal, 2021 [1]	Al-Galal, S.A.Y., Alshaikhli, I.F.T., Abdulrazzaq, M. MRI brain tumor medical images analysis using deep learning techniques: a systematic review. Health Technol. 11, 267–282 (2021). https://doi.org/10.1007/s12553-020-00514-6
Naeem, 2022 [2]	Naeem A, Anees T, Naqvi RA, Loh W-K. A Comprehensive Analysis of Recent Deep and Federated-Learning-Based Methodologies for Brain Tumor Diagnosis. Journal of Personalized Medicine. 2022; 12(2):275. https://doi.org/10.3390/jpm12020275
Kouli, 2022 [3]	Kouli, O., Hassane, A.S., Badran, D., Kouli, T., Hossain-Ibrahim, K., Steele, J.D. Automated brain tumor identification using magnetic resonance imaging: A systematic review and meta-analysis. Neuro-oncology Advances, 2022, 4.
Xie, 2022 [4]	Xie Y, Zaccagna F, Rundo L, Testa C, Agati R, Lodi R, Manners DN, Tonon C. Convolutional Neural Network Techniques for Brain Tumor Classification (from 2015 to 2022): Review, Challenges, and Future Perspectives. Diagnostics. 2022; 12(8):1850. https://doi.org/10.3390/diagnostics12081850
Badrigilan, 2021 [5]	Al-Galal, S.A.Y., Alshaikhli, I.F.T. & Abdulrazzaq, M. MRI brain tumor medical images analysis using deep learning techniques: a systematic review. Health Technol. 11, 267–282 (2021). https://doi.org/10.1007/s12553-020-00514-6
Silva, 2024 [6]	Silva Santana L, Borges Camargo Diniz J, Mothé Glioche Gasparri L, et al. Application of Machine Learning for Classification of Brain Tumors: A Systematic Review and Meta-Analysis. World Neurosurg. 2024;186:204-218.e2. doi:10.1016/j.wneu.2024.03.152
Tandon, 2024 [7]	Tandon R, Agrawal S, Rathore NPS, Mishra AK, Jain SK. A systematic review on deep learning-based automated cancer diagnosis models. J Cell Mol Med. 2024;28(6):e18144. doi:10.1111/jcmm.18144
Buchlak, 2021 [8]	Buchlak QD, Esmaili N, Leveque JC, Bennett C, Farrokhi F, Piccardi M. Machine learning applications to neuroimaging for glioma detection and classification: An artificial intelligence augmented systematic review. J Clin Neurosci. 2021;89:177-198. doi:10.1016/j.jocn.2021.04.043
Kempen, 2021 [9]	van Kempen EJ, Post M, Mannil M, et al. Performance of machine learning algorithms for glioma segmentation of brain MRI: a systematic literature review and meta-analysis. Eur Radiol. 2021;31(12):9638-9653. doi:10.1007/s00330-021-08035-0
Sohn, 2020 [10]	Sohn, Curtis K. and Sotirios Bisdas. “Diagnostic Accuracy of Machine Learning-Based Radiomics in Grading Gliomas: Systematic Review and Meta-Analysis.” Contrast Media & Molecular Imaging 2020 (2020): n. pag.
Sun, 2023 [11]	Sun, W., Song, C., Tang, C., Pan, C., Xue, P., Fan, J., Qiao, Y. Performance of deep learning algorithms to distinguish high-grade glioma from low-grade glioma: A systematic review and meta-analysis. iScience, 2023, 26.，https://doi.org/10.1016/j.isci.2023.106815
Alhasan, 2021 [12]	Alhasan, Ayman. Clinical Applications of Artificial Intelligence, Machine Learning, and Deep Learning in the Imaging of Gliomas: A Systematic Review. Cureus. 2021, 13. 10.7759/cureus.19580.
Buchlak, 2021 [13]	van Kempen EJ, Post M, Mannil M, et al. Accuracy of Machine Learning Algorithms for the Classification of Molecular Features of Gliomas on MRI: A Systematic Literature Review and Meta-Analysis. Cancers (Basel). 2021;13(11):2606. Published 2021 May 26. doi:10.3390/cancers13112606
Nguyen, 2018 [14]	Nguyen AV, Blears EE, Ross E, Lall RR, Ortega-Barnett J. Machine learning applications for the differentiation of primary central nervous system lymphoma from glioblastoma on imaging: a systematic review and meta-analysis. Neurosurg Focus. 2018;45(5):E5. doi:10.3171/2018.8.FOCUS18325
Petersen, 2022 [15]	Cassinelli Petersen GI, Shatalov J, Verma T, et al. Machine Learning in Differentiating Gliomas from Primary CNS Lymphomas: A Systematic Review, Reporting Quality, and Risk of Bias Assessment. AJNR Am J Neuroradiol. 2022;43(4):526-533. doi:10.3174/ajnr.A7473
DeJohn, 2022 [16]	DeJohn CR, Grant SR, Seshadri M. Application of Machine Learning Methods to Improve the Performance of Ultrasound in Head and Neck Oncology: A Literature Review. Cancers (Basel). 2022;14(3):665. Published 2022 Jan 28. doi:10.3390/cancers14030665
Hasan, 2022 [17]	Jethanandani A, Lin TA, Volpe S, et al. Exploring Applications of Radiomics in Magnetic Resonance Imaging of Head and Neck Cancer: A Systematic Review. Front Oncol. 2018;8:131. Published 2018 May 14. doi:10.3389/fonc.2018.00131
Rokhshad, 2023 [18]	Rokhshad R, Salehi SN, Yavari A, et al. Deep learning for diagnosis of head and neck cancers through radiographic data: a systematic review and meta-analysis. Oral Radiol. 2024;40(1):1-20. doi:10.1007/s11282-023-00715-5
Zurek, 2022 [19]	Żurek M, Jasak K, Niemczyk K, Rzepakowska A. Artificial Intelligence in Laryngeal Endoscopy: Systematic Review and Meta-Analysis. J Clin Med. 2022;11(10):2752. Published 2022 May 12. doi:10.3390/jcm11102752
Ng, 2022 [20]	Ng WT, But B, Choi HCW, et al. Application of Artificial Intelligence for Nasopharyngeal Carcinoma Management - A Systematic Review. Cancer Manag Res. 2022;14:339-366. Published 2022 Jan 26. doi:10.2147/CMAR.S341583
Lim, 2024 [21]	Li C, Chen X, Chen C, et al. Application of deep learning radiomics in oral squamous cell carcinoma-Extracting more information from medical images using advanced feature analysis. J Stomatol Oral Maxillofac Surg. 2024;125(3S):101840. doi:10.1016/j.jormas.2024.101840
Elmakaty, 2022 [22]	Elmakaty, Ibrahim & Elmarasi, Mohamed & Amarah, Ahmed & Abdo, Ruba & Malki, Mohammed. (2022). Accuracy of Artificial Intelligence-Assisted Detection of Oral Squamous Cell Carcinoma: A Systematic Review and Meta-Analysis. Critical Reviews in Oncology/Hematology. 178. 103777. 10.1016/j.critrevonc.2022.103777.
Chauveron, 2024 [23]	de Chauveron J, Unger M, Lescaille G, Wendling L, Kurtz C, Rochefort J. Artificial intelligence for oral squamous cell carcinoma detection based on oral photographs: A comprehensive literature review. Cancer Med. Published online January 2, 2024. doi:10.1002/cam4.6822
Han, 2022 [24]	Han R, Lin N, Huang J, Ma X. Diagnostic accuracy of Raman spectroscopy in oral squamous cell carcinoma [published correction appears in Front Oncol. 2022 Sep 21;12:1030058. doi: 10.3389/fonc.2022.1030058]. Front Oncol. 2022;12:925032. Published 2022 Aug 5. doi:10.3389/fonc.2022.925032
Kim, 2022 [25]	Kim JS, Kim BG, Hwang SH. Efficacy of Artificial Intelligence-Assisted Discrimination of Oral Cancerous Lesions from Normal Mucosa Based on the Oral Mucosal Image: A Systematic Review and Meta-Analysis. Cancers (Basel). 2022;14(14):3499. Published 2022 Jul 19. doi:10.3390/cancers14143499
Ferro, 2022 [26]	Ferro A, Kotecha S, Fan K. Machine learning in point-of-care automated classification of oral potentially malignant and malignant disorders: a systematic review and meta-analysis. Sci Rep. 2022;12(1):13797. Published 2022 Aug 13. doi:10.1038/s41598-022-17489-1
Khanagar, 2021 [27]	Khanagar SB, Naik S, Al Kheraif AA, et al. Application and Performance of Artificial Intelligence Technology in Oral Cancer Diagnosis and Prediction of Prognosis: A Systematic Review. Diagnostics (Basel). 2021;11(6):1004. Published 2021 May 31. doi:10.3390/diagnostics11061004
Potipimpanon, 2022 [28]	Potipimpanon P, Charakorn N, Hirunwiwatkul P. A comparison of artificial intelligence versus radiologists in the diagnosis of thyroid nodules using ultrasonography: a systematic review and meta-analysis. Eur Arch Otorhinolaryngol. 2022;279(11):5363-5373. doi:10.1007/s00405-022-07436-1
Zhao, 2019 [29]	Zhao WJ, Fu LR, Huang ZM, Zhu JQ, Ma BY. Effectiveness evaluation of computer-aided diagnosis system for the diagnosis of thyroid nodules on ultrasound: A systematic review and meta-analysis. Medicine (Baltimore). 2019;98(32):e16379. doi:10.1097/MD.0000000000016379
Xu, 2019 [30]	Xu L, Gao J, Wang Q, et al. Computer-Aided Diagnosis Systems in Diagnosing Malignant Thyroid Nodules on Ultrasonography: A Systematic Review and Meta-Analysis. Eur Thyroid J. 2020;9(4):186-193. doi:10.1159/000504390
Cleere, 2022 [31]	Cleere EF, Davey MG, O'Neill S, et al. Radiomic Detection of Malignancy within Thyroid Nodules Using Ultrasonography-A Systematic Review and Meta-Analysis. Diagnostics (Basel). 2022;12(4):794. Published 2022 Mar 24. doi:10.3390/diagnostics12040794
Sharifi, 2021 [32]	Sharifi, Yasaman & Sargolzaei, Mahdi & Bakhshali, Mohamad Amin & Dehghani, Toktam & Danaiashgzari, Morteza & Eslami, Saeid. (2020). Deep Learning on Ultrasound Images of Thyroid Nodules. Biocybernetics and Biomedical Engineering. 10.1016/j.bbe.2021.02.008.
Busch, 2023 [33]	Julian M. Conn Busch, Joseph L. Cozzi, Hui Li, Li Lan, Maryellen L. Giger, Xavier M. Keutgen, Role of machine learning in differentiating benign from malignant indeterminate thyroid nodules: A literature review, Health Sciences Review, Volume 7,2023,100089, ISSN 2772-6320, https://doi.org/10.1016/j.hsr.2023.100089.
Thong, 2023 [34]	Thong LT, Chou HS, Chew HSJ, Lau Y. Diagnostic test accuracy of artificial intelligence-based imaging for lung cancer screening: A systematic review and meta-analysis. Lung Cancer. 2023;176:4-13. doi:10.1016/j.lungcan.2022.12.002
Liu, 2023 [35]	Liu M, Wu J, Wang N, et al. The value of artificial intelligence in the diagnosis of lung cancer: A systematic review and meta-analysis. PLoS One. 2023;18(3):e0273445. Published 2023 Mar 23. doi:10.1371/journal.pone.0273445
Pacurari, 2023 [36]	Pacurari AC, Bhattarai S, Muhammad A, et al. Diagnostic Accuracy of Machine Learning AI Architectures in Detection and Classification of Lung Cancer: A Systematic Review. Diagnostics (Basel). 2023;13(13):2145. Published 2023 Jun 22. doi:10.3390/diagnostics13132145
Sokouti, 2019 [37]	Sokouti, M., Sokouti, M. & Sokouti, B. A systematic review and meta-analysis on performance of intelligent systems in lung cancer: Where are we?. Artif Intell Rev 53, 3287–3298 (2020). https://doi.org/10.1007/s10462-019-09764-x
Valente, 2015 [38]	Tandon R, Agrawal S, Rathore NPS, Mishra AK, Jain SK. A systematic review on deep learning-based automated cancer diagnosis models. J Cell Mol Med. 2024;28(6):e18144. doi:10.1111/jcmm.18144
Amir, 2016 [39]	Valente IR, Cortez PC, Neto EC, Soares JM, de Albuquerque VH, Tavares JM. Automatic 3D pulmonary nodule detection in CT images: A survey. Comput Methods Programs Biomed. 2016;124:91-107. doi:10.1016/j.cmpb.2015.10.006
Zhang, 2019 [40]	Amir GJ, Lehmann HP. After Detection: The Improved Accuracy of Lung Cancer Assessment Using Radiologic Computer-aided Diagnosis. Acad Radiol. 2016;23(2):186-191. doi:10.1016/j.acra.2015.10.014
Jin, 2023 [41]	Jin, H. , Yu, C. , Gong, Z. , Zheng, R. , Zhao, Y. , & Fu, Q. . (2023). Machine learning techniques for pulmonary nodule computer-aided diagnosis using ct images: a systematic review. Biomedical signal processing and control.
Wang, 2019 [42]	Wang X, Mao K, Wang L, Yang P, Lu D, He P. An Appraisal of Lung Nodules Automatic Classification Algorithms for CT Images. Sensors (Basel). 2019;19(1):194. Published 2019 Jan 7. doi:10.3390/s19010194
Li, 2019 [43]	Li D, Mikela Vilmun B, Frederik Carlsen J, et al. The Performance of Deep Learning Algorithms on Automatic Pulmonary Nodule Detection and Classification Tested on Different Datasets That Are Not Derived from LIDC-IDRI: A Systematic Review. Diagnostics (Basel). 2019;9(4):207. Published 2019 Nov 29. doi:10.3390/diagnostics9040207
Huang, 2021 [44]	Huang G, Wei X, Tang H, Bai F, Lin X, Xue D. A systematic review and meta-analysis of diagnostic performance and physicians' perceptions of artificial intelligence (AI)-assisted CT diagnostic technology for the classification of pulmonary nodules. J Thorac Dis. 2021;13(8):4797-4811. doi:10.21037/jtd-21-810
Min, 2022 [45]	Min Y, Hu L, Wei L, Nie S. Computer-aided detection of pulmonary nodules based on convolutional neural networks: a review. Phys Med Biol. 2022;67(6):10.1088/1361-6560/ac568e. Published 2022 Mar 7. doi:10.1088/1361-6560/ac568e
Forte, 2022 [46]	Forte GC, Altmayer S, Silva RF, et al. Deep Learning Algorithms for Diagnosis of Lung Cancer: A Systematic Review and Meta-Analysis. Cancers (Basel). 2022;14(16):3856. Published 2022 Aug 9. doi:10.3390/cancers14163856
Jassim, 2022 [47]	Jassim, M. M. , & Jaber, M. M. . (2022). Systematic review for lung cancer detection and lung nodule classification: taxonomy, challenges, and recommendation future works. Journal of Intelligent Systems, 31, 944 - 964.
Zheng, 2022 [48]	Zheng X, He B, Hu Y, et al. Diagnostic Accuracy of Deep Learning and Radiomics in Lung Cancer Staging: A Systematic Review and Meta-Analysis. Front Public Health. 2022;10:938113. Published 2022 Jul 18. doi:10.3389/fpubh.2022.938113
Njei, 2023 [49]	Njei B, McCarty TR, Mohan BP, Fozo L, Navaneethan U. Artificial intelligence in endoscopic imaging for detection of malignant biliary strictures and cholangiocarcinoma: a systematic review. Ann Gastroenterol. 2023;36(2):223-230. doi:10.20524/aog.2023.0779
Yamada, 2021 [50]	Yamada M, Saito Y, Yamada S, Kondo H, Hamamoto R. Detection of flat colorectal neoplasia by artificial intelligence: A systematic review. Best Pract Res Clin Gastroenterol. 2021;52-53:101745. doi:10.1016/j.bpg.2021.101745
Ma, 2022 [51]	Ma H, Wang L, Chen Y, Tian L. Convolutional neural network-based artificial intelligence for the diagnosis of early esophageal cancer based on endoscopic images: A meta-analysis. Saudi J Gastroenterol. 2022;28(5):332-340. doi:10.4103/sjg.sjg_178_22
Zhang, 2021 [52]	Zhang SM, Wang YJ, Zhang ST. Accuracy of artificial intelligence-assisted detection of esophageal cancer and neoplasms on endoscopic images: A systematic review and meta-analysis. J Dig Dis. 2021;22(6):318-328. doi:10.1111/1751-2980.12992
Bang, 2021 [53]	Bang CS, Lee JJ, Baik GH. Computer-aided diagnosis of esophageal cancer and neoplasms in endoscopic images: a systematic review and meta-analysis of diagnostic test accuracy. Gastrointest Endosc. 2021;93(5):1006-1015.e13. doi:10.1016/j.gie.2020.11.025
Bhatti, 2021 [54]	Bhatti KM, Khanzada ZS, Kuzman M, Ali SM, Iftikhar SY, Small P. Diagnostic Performance of Artificial Intelligence-Based Models for the Detection of Early Esophageal Cancers in Barret's Esophagus: A Meta-Analysis of Patient-Based Studies. Cureus. 2021;13(6):e15447. Published 2021 Jun 4. doi:10.7759/cureus.15447
Syed, 2020 [55]	Syed T, Doshi A, Guleria S, Syed S, Shah T. Artificial Intelligence and Its Role in Identifying Esophageal Neoplasia. Dig Dis Sci. 2020;65(12):3448-3455. doi:10.1007/s10620-020-06643-2
Zhang, 2023 [56]	Zhang JQ, Mi JJ, Wang R. Application of convolutional neural network-based endoscopic imaging in esophageal cancer or high-grade dysplasia: A systematic review and meta-analysis. World J Gastrointest Oncol. 2023;15(11):1998-2016. doi:10.4251/wjgo.v15.i11.1998
Guidozzi, 2023 [57]	Guidozzi N, Menon N, Chidambaram S, Markar SR. The role of artificial intelligence in the endoscopic diagnosis of esophageal cancer: a systematic review and meta-analysis. Dis Esophagus. 2023;36(12):doad048. doi:10.1093/dote/doad048
Islam, 2022 [58]	Islam MM, Poly TN, Walther BA, et al. Deep Learning for the Diagnosis of Esophageal Cancer in Endoscopic Images: A Systematic Review and Meta-Analysis. Cancers (Basel). 2022;14(23):5996. Published 2022 Dec 5. doi:10.3390/cancers14235996
Visaggi, 2021 [59]	Visaggi P, Barberio B, Gregori D, et al. Systematic review with meta-analysis: artificial intelligence in the diagnosis of oesophageal diseases [published correction appears in Aliment Pharmacol Ther. 2022 Sep;56(5):928. doi: 10.1111/apt.17166]. Aliment Pharmacol Ther. 2022;55(5):528-540. doi:10.1111/apt.16778
Tan, 2022 [60]	Tan JL, Chinnaratha MA, Woodman R, et al. Diagnostic Accuracy of Artificial Intelligence (AI) to Detect Early Neoplasia in Barrett's Esophagus: A Non-comparative Systematic Review and Meta-Analysis. Front Med (Lausanne). 2022;9:890720. Published 2022 Jun 22. doi:10.3389/fmed.2022.890720
Hosseini, 2023 [61]	Hosseini F, Asadi F, Emami H, Ebnali M. Machine learning applications for early detection of esophageal cancer: a systematic review. BMC Med Inform Decis Mak. 2023;23(1):124. Published 2023 Jul 17. doi:10.1186/s12911-023-02235-y
Lui, 2020 [62]	Lui TKL, Tsui VWM, Leung WK. Accuracy of artificial intelligence-assisted detection of upper GI lesions: a systematic review and meta-analysis. Gastrointest Endosc. 2020;92(4):821-830.e9. doi:10.1016/j.gie.2020.06.034
Mohan, 2020 [63]	Mohan BP, Khan SR, Kassab LL, Ponnada S, Dulai PS, Kochhar GS. Accuracy of convolutional neural network-based artificial intelligence in diagnosis of gastrointestinal lesions based on endoscopic images: A systematic review and meta-analysis. Endosc Int Open. 2020;8(11):E1584-E1594. doi:10.1055/a-1236-3007
Yan, 2021 [64]	Yan T, Wong PK, Qin YY. Deep learning for diagnosis of precancerous lesions in upper gastrointestinal endoscopy: A review. World J Gastroenterol. 2021;27(20):2531-2544. doi:10.3748/wjg.v27.i20.2531
Arribas, 2020 [65]	Arribas J, Antonelli G, Frazzoni L, et al. Standalone performance of artificial intelligence for upper GI neoplasia: a meta-analysis. Gut. Published online October 30, 2020. doi:10.1136/gutjnl-2020-321922
Luo, 2022 [66]	Luo D, Kuang F, Du J, et al. Artificial Intelligence-Assisted Endoscopic Diagnosis of Early Upper Gastrointestinal Cancer: A Systematic Review and Meta-Analysis. Front Oncol. 2022;12:855175. Published 2022 Jun 10. doi:10.3389/fonc.2022.855175
Langarizadeh, 2021 [67]	Langarizadeh, M., & Sayadi, M. (2021). Machine Learning Techniques for Diagnosis of Lower Gastrointestinal Cancer: A Systematic Review. Iranian Red Crescent Medical Journal (IRCMJ), 23(7), -. doi: 10.32592/ircmj.2021.23.7.436
Chidambaram, 2022 [68]	Chidambaram S, Sounderajah V, Maynard N, Markar SR. Diagnostic Performance of Artificial Intelligence-Centred Systems in the Diagnosis and Postoperative Surveillance of Upper Gastrointestinal Malignancies Using Computed Tomography Imaging: A Systematic Review and Meta-Analysis of Diagnostic Accuracy. Ann Surg Oncol. 2022;29(3):1977-1990. doi:10.1245/s10434-021-10882-6
Shi, 2024 [69]	Shi Y, Fan H, Li L, et al. The value of machine learning approaches in the diagnosis of early gastric cancer: a systematic review and meta-analysis. World J Surg Oncol. 2024;22(1):40. Published 2024 Feb 1. doi:10.1186/s12957-024-03321-9
Bhardwaj, 2022 [70]	Bhardwaj, P. , Bhandari, G. , Kumar, Y. , & Gupta, S. . (2022). An investigational approach for the prediction of gastric cancer using artificial intelligence techniques: a systematic review. Archives of Computational Methods in Engineering, 29(6), 4379-4400.
Jin, 2020 [71]	Jin P, Ji X, Kang W, et al. Artificial intelligence in gastric cancer: a systematic review. J Cancer Res Clin Oncol. 2020;146(9):2339-2350. doi:10.1007/s00432-020-03304-9
Islam, 2021 [72]	Islam MM, Poly TN, Walther BA, Lin MC, Li YJ. Artificial Intelligence in Gastric Cancer: Identifying Gastric Cancer Using Endoscopic Images with Convolutional Neural Network. Cancers (Basel). 2021;13(21):5253. Published 2021 Oct 20. doi:10.3390/cancers13215253
Xie, 2021 [73]	Xie F, Zhang K, Li F, et al. Diagnostic accuracy of convolutional neural network-based endoscopic image analysis in diagnosing gastric cancer and predicting its invasion depth: a systematic review and meta-analysis. Gastrointest Endosc. 2022;95(4):599-609.e7. doi:10.1016/j.gie.2021.12.021
Zhao, 2022 [74]	Zhao Y, Hu B, Wang Y, Yin X, Jiang Y, Zhu X. Identification of gastric cancer with convolutional neural networks: a systematic review. Multimed Tools Appl. 2022;81(8):11717-11736. doi:10.1007/s11042-022-12258-8
Chen, 2022 [75]	Chen PC, Lu YR, Kang YN, Chang CC. The Accuracy of Artificial Intelligence in the Endoscopic Diagnosis of Early Gastric Cancer: Pooled Analysis Study. J Med Internet Res. 2022;24(5):e27694. Published 2022 May 16. doi:10.2196/27694
Jiang, 2021 [76]	Jiang K, Jiang X, Pan J, et al. Current Evidence and Future Perspective of Accuracy of Artificial Intelligence Application for Early Gastric Cancer Diagnosis With Endoscopy: A Systematic and Meta-Analysis [published correction appears in Front Med (Lausanne). 2021 May 14;8:698483. doi: 10.3389/fmed.2021.698483]. Front Med (Lausanne). 2021;8:629080. Published 2021 Mar 15. doi:10.3389/fmed.2021.629…
Dilaghi, 2022 [77]	Dilaghi E, Lahner E, Annibale B, Esposito G. Systematic review and meta-analysis: Artificial intelligence for the diagnosis of gastric precancerous lesions and Helicobacter pylori infection. Dig Liver Dis. 2022;54(12):1630-1638. doi:10.1016/j.dld.2022.03.007
Ye, 2022 [78]	Ye XH, Zhao LL, Wang L. Diagnostic accuracy of endoscopic ultrasound with artificial intelligence for gastrointestinal stromal tumors: A meta-analysis. J Dig Dis. 2022;23(5-6):253-261. doi:10.1111/1751-2980.13110
Gomes, 2023 [79]	Gomes RSA, de Oliveira GHP, de Moura DTH, et al. Endoscopic ultrasound artificial intelligence-assisted for prediction of gastrointestinal stromal tumors diagnosis: A systematic review and meta-analysis. World J Gastrointest Endosc. 2023;15(8):528-539. doi:10.4253/wjge.v15.i8.528
Liu, 2022 [80]	Liu XY, Song W, Mao T, Zhang Q, Zhang C, Li XY. Application of artificial intelligence in the diagnosis of subepithelial lesions using endoscopic ultrasonography: a systematic review and meta-analysis. Front Oncol. 2022;12:915481. Published 2022 Aug 15. doi:10.3389/fonc.2022.915481
Azer, 2019 [81]	Azer SA. Deep learning with convolutional neural networks for identification of liver masses and hepatocellular carcinoma: A systematic review. World J Gastrointest Oncol. 2019;11(12):1218-1230. doi:10.4251/wjgo.v11.i12.1218IF: 2.5 Q2
Wei, 2023 [82]	Wei Q, Tan N, Xiong S, Luo W, Xia H, Luo B. Deep Learning Methods in Medical Image-Based Hepatocellular Carcinoma Diagnosis: A Systematic Review and Meta-Analysis. Cancers (Basel). 2023;15(23):5701. Published 2023 Dec 3. doi:10.3390/cancers15235701
Bo, 2024 [83]	Bo Z, Song J, He Q, et al. Application of artificial intelligence radiomics in the diagnosis, treatment, and prognosis of hepatocellular carcinoma. Comput Biol Med. 2024;173:108337. doi:10.1016/j.compbiomed.2024.108337
Salehi, 2024 [84]	Salehi MA, Harandi H, Mohammadi S, Shahrabi Farahani M, Shojaei S, Saleh RR. Diagnostic Performance of Artificial Intelligence in Detection of Hepatocellular Carcinoma: A Meta-analysis. J Imaging Inform Med. Published online March 4, 2024. doi:10.1007/s10278-024-01058-1
Prasoppokakorn, 2021 [85]	Prasoppokakorn T, Tiyarattanachai T, Chaiteerakij R, et al. Application of artificial intelligence for diagnosis of pancreatic ductal adenocarcinoma by EUS: A systematic review and meta-analysis. Endosc Ultrasound. 2022;11(1):17-26. doi:10.4103/EUS-D-20-00219
Dumitrescu, 2022 [86]	Dumitrescu EA, Ungureanu BS, Cazacu IM, et al. Diagnostic Value of Artificial Intelligence-Assisted Endoscopic Ultrasound for Pancreatic Cancer: A Systematic Review and Meta-Analysis. Diagnostics (Basel). 2022;12(2):309. Published 2022 Jan 25. doi:10.3390/diagnostics12020309
Mohan, 2022 [87]	Mohan BP, Facciorusso A, Khan SR, et al. Pooled diagnostic parameters of artificial intelligence in EUS image analysis of the pancreas: A descriptive quantitative review. Endosc Ultrasound. 2022;11(3):156-169. doi:10.4103/EUS-D-21-00063
Jan, 2023 [88]	Jan Z, El Assadi F, Abd-Alrazaq A, Jithesh PV. Artificial Intelligence for the Prediction and Early Diagnosis of Pancreatic Cancer: Scoping Review. J Med Internet Res. 2023;25:e44248. Published 2023 Mar 31. doi:10.2196/44248
Lv, 2023 [89]	Lv B, Wang K, Wei N, Yu F, Tao T, Shi Y. Diagnostic value of deep learning-assisted endoscopic ultrasound for pancreatic tumors: a systematic review and meta-analysis. Front Oncol. 2023;13:1191008. Published 2023 Jul 27. doi:10.3389/fonc.2023.1191008
Goyal, 2022 [90]	Goyal H, Sherazi SAA, Gupta S, Perisetti A, Achebe I, Ali A, Tharian B, Thosani N, Sharma NR. Application of artificial intelligence in diagnosis of pancreatic malignancies by endoscopic ultrasound: a systemic review. Therap Adv Gastroenterol. 2022 Apr 29;15:17562848221093873. doi: 10.1177/17562848221093873. PMID: 35509425; PMCID: PMC9058356.
Yin, 2022 [91]	Yin H, Yang X, Sun L, et al. The value of artificial intelligence techniques in predicting pancreatic ductal adenocarcinoma with EUS images: A meta-analysis and systematic review. Endosc Ultrasound. 2023;12(1):50-58. doi:10.4103/EUS-D-21-00131
Salem, 2021 [92]	Salem H, Soria D, Lund JN, Awwad A. A systematic review of the applications of Expert Systems (ES) and machine learning (ML) in clinical urology. BMC Med Inform Decis Mak. 2021;21(1):223. Published 2021 Jul 22. doi:10.1186/s12911-021-01585-9
Huang, 2022 [93]	Huang X, Wang X, Lan X, Deng J, Lei Y, Lin F. The role of radiomics with machine learning in the prediction of muscle-invasive bladder cancer: A mini review. Front Oncol. 2022;12:990176. Published 2022 Aug 17. doi:10.3389/fonc.2022.990176
Kozikowski, 2022 [94]	Kozikowski M, Suarez-Ibarrola R, Osiecki R, et al. Role of Radiomics in the Prediction of Muscle-invasive Bladder Cancer: A Systematic Review and Meta-analysis. Eur Urol Focus. 2022;8(3):728-738. doi:10.1016/j.euf.2021.05.005
Cuocolo, 2020 [95]	Cuocolo R, Cipullo MB, Stanzione A, et al. Machine learning for the identification of clinically significant prostate cancer on MRI: a meta-analysis. Eur Radiol. 2020;30(12):6877-6887. doi:10.1007/s00330-020-07027-w
Sihotang, 2023 [96]	Castaldo R, Cavaliere C, Soricelli A, Salvatore M, Pecchia L, Franzese M. Radiomic and Genomic Machine Learning Method Performance for Prostate Cancer Diagnosis: Systematic Literature Review. J Med Internet Res. 2021;23(4):e22394. Published 2021 Apr 1. doi:10.2196/22394
Sushentsev, 2022 [97]	Sushentsev N, Moreira Da Silva N, Yeung M, et al. Comparative performance of fully-automated and semi-automated artificial intelligence methods for the detection of clinically significant prostate cancer on MRI: a systematic review. Insights Imaging. 2022;13(1):59. Published 2022 Mar 28. doi:10.1186/s13244-022-01199-3
Michaely, 2022 [98]	Michaely HJ, Aringhieri G, Cioni D, Neri E. Current Value of Biparametric Prostate MRI with Machine-Learning or Deep-Learning in the Detection, Grading, and Characterization of Prostate Cancer: A Systematic Review. Diagnostics (Basel). 2022;12(4):799. Published 2022 Mar 24. doi:10.3390/diagnostics12040799
Syer, 2021 [99]	Syer T, Mehta P, Antonelli M, et al. Artificial Intelligence Compared to Radiologists for the Initial Diagnosis of Prostate Cancer on Magnetic Resonance Imaging: A Systematic Review and Recommendations for Future Studies. Cancers (Basel). 2021;13(13):3318. Published 2021 Jul 1. doi:10.3390/cancers13133318
Castillo, 2020 [100]	T JMC, Arif M, Niessen WJ, Schoots IG, Veenland JF. Automated Classification of Significant Prostate Cancer on MRI: A Systematic Review on the Performance of Machine Learning Applications. Cancers (Basel). 2020;12(6):1606. Published 2020 Jun 17. doi:10.3390/cancers12061606
Sugano, 2020 [101]	Sugano D, Sanford D, Abreu A, Duddalwar V, Gill I, Cacciamani GE. Impact of radiomics on prostate cancer detection: a systematic review of clinical applications. Curr Opin Urol. 2020;30(6):754-781. doi:10.1097/MOU.0000000000000822
Castaldo, 2021 [102]	Castaldo R, Cavaliere C, Soricelli A, Salvatore M, Pecchia L, Franzese M. Radiomic and Genomic Machine Learning Method Performance for Prostate Cancer Diagnosis: Systematic Literature Review. J Med Internet Res. 2021;23(4):e22394. Published 2021 Apr 1. doi:10.2196/22394
Roest, 2022 [103]	Roest C, Fransen SJ, Kwee TC, Yakar D. Comparative Performance of Deep Learning and Radiologists for the Diagnosis and Localization of Clinically Significant Prostate Cancer at MRI: A Systematic Review. Life (Basel). 2022;12(10):1490. Published 2022 Sep 26. doi:10.3390/life12101490
Rouvière, 2023 [104]	Rouvière O, Jaouen T, Baseilhac P, et al. Artificial intelligence algorithms aimed at characterizing or detecting prostate cancer on MRI: How accurate are they when tested on independent cohorts? - A systematic review. Diagn Interv Imaging. 2023;104(5):221-234. doi:10.1016/j.diii.2022.11.005
Sihotang, 2022 [105]	Pahwa, B. , Tayal, A. , Shukla, A. , Soni, U. , Gupta, N. , & Bassey, E. , et al. Utility of machine learning in the management of normal pressure hydrocephalus: a systematic review. World neurosurgery, 2023, 177.
Lindgren Belal, 2023 [106]	Lindgren Belal S, Frantz S, Minarik D, et al. Applications of Artificial Intelligence in PSMA PET/CT for Prostate Cancer Imaging. Semin Nucl Med. 2024;54(1):141-149. doi:10.1053/j.semnuclmed.2023.06.001
Talyshinskii, 2024 [107]	Talyshinskii A, Hameed BMZ, Ravinder PP, et al. Catalyzing Precision Medicine: Artificial Intelligence Advancements in Prostate Cancer Diagnosis and Management. Cancers (Basel). 2024;16(10):1809. Published 2024 May 9. doi:10.3390/cancers16101809
Thenault, 2020 [108]	Mathieu, R. . The application of artificial intelligence in prostate cancer management—what improvements can be expected? a systematic review. Applied Sciences, 2020, 10.
Song, 2024 [109]	Song H, Wang X, Wu R, Liu W. The influence of manual segmentation strategies and different phases selection on machine learning-based computed tomography in renal tumors: a systematic review and meta-analysis. Radiol Med. 2024;129(7):1025-1037. doi:10.1007/s11547-024-01825-8
Gardezi, 2019 [110]	Gardezi SJS, Elazab A, Lei B, Wang T. Breast Cancer Detection and Diagnosis Using Mammographic Data: Systematic Review. J Med Internet Res. 2019;21(7):e14464. Published 2019 Jul 26. doi:10.2196/14464
Li, 2020 [111]	Li J, Sang T, Yu WH, et al. The value of S-Detect for the differential diagnosis of breast masses on ultrasound: a systematic review and pooled meta-analysis. Med Ultrason. 2020;22(2):211-219. doi:10.11152/mu-2402
Hanis, 2022 [112]	Hanis TM, Islam MA, Musa KI. Diagnostic Accuracy of Machine Learning Models on Mammography in Breast Cancer Classification: A Meta-Analysis. Diagnostics (Basel). 2022;12(7):1643. Published 2022 Jul 5. doi:10.3390/diagnostics12071643
Wang, 2022 [113]	Wang X, Meng S. Diagnostic accuracy of S-Detect to breast cancer on ultrasonography: A meta-analysis (PRISMA). Medicine (Baltimore). 2022;101(34):e30359. doi:10.1097/MD.0000000000030359
Li, 2020 [114]	Li Z, Ye J, Du H, et al. Preoperative Prediction Power of Radiomics for Breast Cancer: A Systemic Review and Meta-Analysis. Front Oncol. 2022;12:837257. Published 2022 Mar 1. doi:10.3389/fonc.2022.837257
Boro, 2023 [115]	Omega Boro L, Nandi G. Diagnostic Performance of Deep Learning in Screened Mammogram: Systematic Review. Curr Med Imaging. Published online April 17, 2023. doi:10.2174/1573405620666230417085624
Liu, 2022 [116]	Liu J, Lei J, Ou Y, et al. Mammography diagnosis of breast cancer screening through machine learning: a systematic review and meta-analysis. Clin Exp Med. 2023;23(6):2341-2356. doi:10.1007/s10238-022-00895-0
Ozsahin, 2022 [117]	Uzun Ozsahin D, Ikechukwu Emegano D, Uzun B, Ozsahin I. The Systematic Review of Artificial Intelligence Applications in Breast Cancer Diagnosis. Diagnostics (Basel). 2022;13(1):45. Published 2022 Dec 23. doi:10.3390/diagnostics13010045
Hickman, 2022 [118]	Hickman SE, Woitek R, Le EPV, et al. Machine Learning for Workflow Applications in Screening Mammography: Systematic Review and Meta-Analysis. Radiology. 2022;302(1):88-104. doi:10.1148/radiol.2021210391
Adam, 2023 [119]	Adam R, Dell'Aquila K, Hodges L, Maldjian T, Duong TQ. Deep learning applications to breast cancer detection by magnetic resonance imaging: a literature review. Breast Cancer Res. 2023;25(1):87. Published 2023 Jul 24. doi:10.1186/s13058-023-01687-4
Dan, 2024 [120]	Dan Q, Xu Z, Burrows H, Bissram J, Stringer JSA, Li Y. Diagnostic performance of deep learning in ultrasound diagnosis of breast cancer: a systematic review. NPJ Precis Oncol. 2024;8(1):21. Published 2024 Jan 27. doi:10.1038/s41698-024-00514-z
Freeman, 2021 [121]	Freeman K, Geppert J, Stinton C, et al. Use of artificial intelligence for image analysis in breast cancer screening programmes: systematic review of test accuracy. BMJ. 2021;374:n1872. Published 2021 Sep 1. doi:10.1136/bmj.n1872
Aggarwa, 2021 [122]	Aggarwal R, Sounderajah V, Martin G, et al. Diagnostic accuracy of deep learning in medical imaging: a systematic review and meta-analysis. NPJ Digit Med. 2021;4(1):65. Published 2021 Apr 7. doi:10.1038/s41746-021-00438-z
Oh, 2023 [123]	Oh KE, Vasandani N, Anwar A. Radiomics to Differentiate Malignant and Benign Breast Lesions: A Systematic Review and Diagnostic Test Accuracy Meta-Analysis. Cureus. 2023;15(11):e49015. Published 2023 Nov 18. doi:10.7759/cureus.49015
Jung, 2023 [124]	Yoon JH, Strand F, Baltzer PAT, et al. Standalone AI for Breast Cancer Detection at Screening Digital Mammography and Digital Breast Tomosynthesis: A Systematic Review and Meta-Analysis. Radiology. 2023;307(5):e222639. doi:10.1148/radiol.222639
Viñals, 2023 [125]	Viñals R, Jonnalagedda M, Petignat P, Thiran JP, Vassilakos P. Artificial Intelligence-Based Cervical Cancer Screening on Images Taken during Visual Inspection with Acetic Acid: A Systematic Review. Diagnostics (Basel). 2023;13(5):836. Published 2023 Feb 22. doi:10.3390/diagnostics13050836
Taddese, 2024 [126]	Taddese AA, Tilahun BC, Awoke T, Atnafu A, Mamuye A, Mengiste SA. Deep-learning models for image-based gynecological cancer diagnosis: a systematic review and meta- analysis. Front Oncol. 2024;13:1216326. Published 2024 Jan 11. doi:10.3389/fonc.2023.1216326
Qi, 2024 [127]	Qi L, Li X, Yang Y, Zhao M, Lin A, Ma L. Accuracy of machine learning in the preoperative identification of ovarian borderline tumors: a meta-analysis. Clin Radiol. 2024;79(7):501-514. doi:10.1016/j.crad.2024.02.012
Ma, 2023 [128]	Ma L, Huang L, Chen Y, et al. AI diagnostic performance based on multiple imaging modalities for ovarian tumor: A systematic review and meta-analysis. Front Oncol. 2023;13:1133491. Published 2023 Apr 21. doi:10.3389/fonc.2023.1133491
Mitchell, 2024 [129]	Mitchell S, Nikolopoulos M, El-Zarka A, et al. Artificial Intelligence in Ultrasound Diagnoses of Ovarian Cancer: A Systematic Review and Meta-Analysis. Cancers (Basel). 2024;16(2):422. Published 2024 Jan 19. doi:10.3390/cancers16020422
Koch, 2023 [130]	Koch AH, Jeelof LS, Muntinga CLP, et al. Analysis of computer-aided diagnostics in the preoperative diagnosis of ovarian cancer: a systematic review. Insights Imaging. 2023;14(1):34. Published 2023 Feb 15. doi:10.1186/s13244-022-01345-x
Xu, 2022 [131]	Xu HL, Gong TT, Liu FH, et al. Artificial intelligence performance in image-based ovarian cancer identification: A systematic review and meta-analysis. EClinicalMedicine. 2022;53:101662. Published 2022 Sep 17. doi:10.1016/j.eclinm.2022.101662
Akazawa, 2021 [132]	Akazawa M, Hashimoto K. Artificial intelligence in gynecologic cancers: Current status and future challenges - A systematic review. Artif Intell Med. 2021;120:102164. doi:10.1016/j.artmed.2021.102164
Widaatalla, 2023 [133]	Widaatalla Y, Wolswijk T, Adan F, et al. The application of artificial intelligence in the detection of basal cell carcinoma: A systematic review. J Eur Acad Dermatol Venereol. 2023;37(6):1160-1167. doi:10.1111/jdv.18963
Zhang, 2022 [134]	Zhang S, Wang Y, Zheng Q, Li J, Huang J, Long X. Artificial intelligence in melanoma: A systematic review. J Cosmet Dermatol. 2022;21(11):5993-6004. doi:10.1111/jocd.15323
Popescu, 2022 [135]	Popescu D, El-Khatib M, El-Khatib H, Ichim L. New Trends in Melanoma Detection Using Neural Networks: A Systematic Review. Sensors (Basel). 2022;22(2):496. Published 2022 Jan 10. doi:10.3390/s22020496
Dick, 2019 [136]	Dick V, Sinz C, Mittlböck M, Kittler H, Tschandl P. Accuracy of Computer-Aided Diagnosis of Melanoma: A Meta-analysis. JAMA Dermatol. 2019;155(11):1291-1299. doi:10.1001/jamadermatol.2019.1375
Rajpara, 2009 [137]	Rajpara SM, Botello AP, Townend J, Ormerod AD. Systematic review of dermoscopy and digital dermoscopy/ artificial intelligence for the diagnosis of melanoma. Br J Dermatol. 2009;161(3):591-604. doi:10.1111/j.1365-2133.2009.09093.x
Hyeon, 2022 [138]	Jeong HK, Park C, Henao R, Kheterpal M. Deep Learning in Dermatology: A Systematic Review of Current Approaches, Outcomes, and Limitations. JID Innov. 2022;3(1):100150. Published 2022 Aug 23. doi:10.1016/j.xjidi.2022.100150
Miller, 2024 [139]	Miller I, Rosic N, Stapelberg M, et al. Performance of Commercial Dermatoscopic Systems That Incorporate Artificial Intelligence for the Identification of Melanoma in General Practice: A Systematic Review. Cancers (Basel). 2024;16(7):1443. Published 2024 Apr 8. doi:10.3390/cancers16071443
Patel, 2023 [140]	Patel RH, Foltz EA, Witkowski A, Ludzik J. Analysis of Artificial Intelligence-Based Approaches Applied to Non-Invasive Imaging for Early Detection of Melanoma: A Systematic Review. Cancers (Basel). 2023;15(19):4694. Published 2023 Sep 23. doi:10.3390/cancers15194694
Jairath, 2024 [141]	Jairath N, Pahalyants V, Shah R, Weed J, Carucci JA, Criscito MC. Artificial Intelligence in Dermatology: A Systematic Review of Its Applications in Melanoma and Keratinocyte Carcinoma Diagnosis. Dermatol Surg. Published online May 9, 2024. doi:10.1097/DSS.0000000000004223
Thomsen, 2020 [142]	Thomsen K, Iversen L, Titlestad TL, Winther O. Systematic review of machine learning for diagnosis and prognosis in dermatology. J Dermatolog Treat. 2020;31(5):496-510. doi:10.1080/09546634.2019.1682500
Marka, 2019 [143]	Marka A, Carter JB, Toto E, Hassanpour S. Automated detection of nonmelanoma skin cancer using digital images: a systematic review. BMC Med Imaging. 2019;19(1):21. Published 2019 Feb 28. doi:10.1186/s12880-019-0307-7
Foltz, 2024 [144]	Foltz EA, Witkowski A, Becker AL, et al. Artificial Intelligence Applied to Non-Invasive Imaging Modalities in Identification of Nonmelanoma Skin Cancer: A Systematic Review. Cancers (Basel). 2024;16(3):629. Published 2024 Feb 1. doi:10.3390/cancers16030629
Jones, 2022 [145]	Jones OT, Matin RN, van der Schaar M, et al. Artificial intelligence and machine learning algorithms for early detection of skin cancer in community and primary care settings: a systematic review. Lancet Digit Health. 2022;4(6):e466-e476. doi:10.1016/S2589-7500(22)00023-1
Dildar, 2021 [146]	Dildar M, Akram S, Irfan M, et al. Skin Cancer Detection: A Review Using Deep Learning Techniques. Int J Environ Res Public Health. 2021;18(10):5479. Published 2021 May 20. doi:10.3390/ijerph18105479
Kassem, 2021 [147]	Kassem MA, Hosny KM, Damaševičius R, Eltoukhy MM. Machine Learning and Deep Learning Methods for Skin Lesion Classification and Diagnosis: A Systematic Review. Diagnostics (Basel). 2021;11(8):1390. Published 2021 Jul 31. doi:10.3390/diagnostics11081390
Salinas, 2024 [148]	Salinas MP, Sepúlveda J, Hidalgo L, et al. A systematic review and meta-analysis of artificial intelligence versus clinicians for skin cancer diagnosis [published correction appears in NPJ Digit Med. 2024 May 24;7(1):141. doi: 10.1038/s41746-024-01138-0]. NPJ Digit Med. 2024;7(1):125. Published 2024 May 14. doi:10.1038/s41746-024-01103-x
Ruffano, 2018 [149]	Ferrante di Ruffano L, Takwoingi Y, Dinnes J, et al. Computer-assisted diagnosis techniques (dermoscopy and spectroscopy-based) for diagnosing skin cancer in adults. Cochrane Database Syst Rev. 2018;12(12):CD013186. Published 2018 Dec 4. doi:10.1002/14651858.CD013186
Furriel, 2024 [150]	Furriel BCRS, Oliveira BD, Prôa R, et al. Artificial intelligence for skin cancer detection and classification for clinical environment: a systematic review. Front Med (Lausanne). 2024;10:1305954. Published 2024 Jan 8. doi:10.3389/fmed.2023.1305954
Zhang, 2022 [151]	Zhang H, Lei H, Pang J. Diagnostic performance of radiomics in adrenal masses: A systematic review and meta-analysis. Front Oncol. 2022;12:975183. Published 2022 Sep 2. doi:10.3389/fonc.2022.975183
Ong, 2023 [152]	Ong W, Zhu L, Tan YL, et al. Application of Machine Learning for Differentiating Bone Malignancy on Imaging: A Systematic Review. Cancers (Basel). 2023;15(6):1837. Published 2023 Mar 18. doi:10.3390/cancers15061837
Salehi, 2024 [153]	Salehi MA, Mohammadi S, Harandi H, et al. Diagnostic Performance of Artificial Intelligence in Detection of Primary Malignant Bone Tumors: a Meta-Analysis. J Imaging Inform Med. 2024;37(2):766-777. doi:10.1007/s10278-023-00945-3
Zhong, 2023 [154]	Zhong J, Hu Y, Ge X, et al. A systematic review of radiomics in chondrosarcoma: assessment of study quality and clinical value needs handy tools. Eur Radiol. 2023;33(2):1433-1444. doi:10.1007/s00330-022-09060-3
Bai, 2024 [155]	Bai A, Si M, Xue P, Qu Y, Jiang Y. Artificial intelligence performance in detecting lymphoma from medical imaging: a systematic review and meta-analysis. BMC Med Inform Decis Mak. 2024;24(1):13. Published 2024 Jan 8. doi:10.1186/s12911-023-02397-9
Hinterwimmer, 2022 [156]	Hinterwimmer F, Consalvo S, Neumann J, Rueckert D, von Eisenhart-Rothe R, Burgkart R. Applications of machine learning for imaging-driven diagnosis of musculoskeletal malignancies-a scoping review. Eur Radiol. 2022;32(10):7173-7184. doi:10.1007/s00330-022-08981-3
Zhu, 2024 [157]	Zhu N, Meng X, Wang Z, et al. Radiomics in Diagnosis, Grading, and Treatment Response Assessment of Soft Tissue Sarcomas: A Systematic Review and Meta-analysis. Acad Radiol. Published online May 20, 2024. doi:10.1016/j.acra.2024.03.029
Dai, 2024 [158]	Dai X, Zhao B, Zang J, et al. Diagnostic Performance of Radiomics and Deep Learning to Identify Benign and Malignant Soft Tissue Tumors: A Systematic Review and Meta-analysis. Acad Radiol. Published online April 13, 2024. doi:10.1016/j.acra.2024.03.033
