# Supplementary material for: Artificial Intelligence Performance in Image-Based Cancer Identification: Umbrella Review of Systematic Reviews
Source: J Med Internet Res. 2025 Apr 1;27:e53567. doi: 10.2196/53567 (PMC12000792; doi:10.2196/53567)
Supplement: Multimedia Appendix 8 [file jmir_v27i1e53567_app8.xlsx]

## Sheet: GRADE
Multimedia Appendix 8. The results of the Grading of Recommendations, Assessment, Development, and Evaluations (GRADE) assessment of the evidence certainty of diagnostic accuracy regarding the association between artificial intelligence image systems and multisite cancers.
Author, year	Outcomes rated	Downgrade factors					Certainty of the evidence
		Risk of bias	Indirectness	Inconsistency	Imprecision	Publication bias
Central nervous system cancers
Kouli, 2022 [1]	DSC	No serious	No serious	Serious limitationb	No serious	No serious	Morderate
Badrigilan, 2021 [2]	DSC	No serious	No serious	Serious limitationc	No serious	No serious	Morderate
Silva, 2024 [3]	SE	No serious	No serious	Serious limitationb	No serious	No serious	Morderate
	SP	No serious	No serious	No serious	No serious	No serious	High
Kempen, 2021 [4]	DSC	No serious	No serious	Serious limitationb	No serious	Serious limitationf	Low
Sohn, 2020 [5]	SE	Serious limitationa	No serious	Serious limitationd	No serious	No serious	Low
	SP	Serious limitationa	No serious	Serious limitationb	No serious	No serious	Low
Sun, 2023 [6]	SE	No serious	No serious	Serious limitationb	No serious	No serious	Morderate
	SP	No serious	No serious	Serious limitationb	No serious	No serious	Morderate
Petersen, 2022 [7]	AUC	Serious limitationa	No serious	Serious limitationd	No serious	No serious	Low
Head and neck cancers
Rokhshad, 2023 [8]	SE	No serious	No serious	Serious limitationb	No serious	No serious	Morderate
	SP	No serious	No serious	Serious limitationb	No serious	No serious	Morderate
Zurek, 2022 [9]	SE	No serious	No serious	Serious limitationb	No serious	No serious	Morderate
	SP	No serious	No serious	Serious limitationb	No serious	No serious	Morderate
Lim, 2024 [10]	SE	No serious	No serious	Serious limitationb	No serious	Serious limitationf	Low
	SP	No serious	No serious	Serious limitationb	No serious	Serious limitationf	Low
Elmakaty, 2022 [11]	SE	No serious	No serious	Serious limitationb	Serious limitatione	Serious limitationf	Very low
	SP	No serious	No serious	Serious limitationb	Serious limitatione	Serious limitationf	Very low
Han, 2022 [12]	SE	No serious	No serious	Serious limitationb	No serious	No serious	Morderate
	SP	No serious	No serious	Serious limitationb	No serious	No serious	Morderate
Kim, 2022 [13]	SE	No serious	No serious	Serious limitationb	No serious	No serious	Morderate
	SP	No serious	No serious	Serious limitationb	No serious	No serious	Morderate
Ferro, 2022 [14]	SE	No serious	No serious	Serious limitationb	No serious	Serious limitationf	Low
	SP	No serious	No serious	Serious limitationb	No serious	Serious limitationf	Low
Potipimpanon, 2022 [15]	SE	No serious	No serious	Serious limitationb	No serious	No serious	Morderate
	SP	No serious	No serious	Serious limitationb	No serious	No serious	Morderate
Zhao, 2019 [16]	SE	No serious	No serious	Serious limitationb	No serious	No serious	Morderate
	SP	No serious	No serious	Serious limitationb	No serious	No serious	Morderate
Xu, 2019 [17]	SE	No serious	No serious	Serious limitationb	No serious	No serious	Morderate
	SP	No serious	No serious	Serious limitationb	No serious	No serious	Morderate
Respiratory system cancers
Liu, 2023 [18]	SE	No serious	No serious	Serious limitationb	Serious limitatione	No serious	Low
	SP	No serious	No serious	Serious limitationb	Serious limitatione	No serious	Low
Sokouti, 2019 [19]	SE	No serious	No serious	Serious limitationb	No serious	Serious limitationf	Low
	SP	No serious	No serious	Serious limitationb	No serious	Serious limitationf	Low
Huang, 2021 [20]	SE	No serious	No serious	Serious limitationa	No serious	Serious limitationf	Low
	SP	No serious	No serious	Serious limitationa	No serious	Serious limitationf	Low
Forte, 2022 [21]	SE	No serious	No serious	Serious limitationc	No serious	No serious	Morderate
	SP	No serious	No serious	Serious limitationc	No serious	No serious	Morderate
Digestive system cancers
Ma, 2022 [22]	SE	No serious	No serious	Serious limitationb	No serious	No serious	Morderate
	SP	No serious	No serious	Serious limitationb	No serious	No serious	Morderate
Zhang, 2021 [23]	SE	No serious	No serious	Serious limitationc	No serious	Serious limitationf	Very low
	SP	No serious	No serious	Serious limitationc	No serious	Serious limitationf	Very low
Bang, 2021 [24]	SE	No serious	No serious	Serious limitationc	No serious	No serious	Low
	SP	No serious	No serious	Serious limitationc	No serious	No serious	Low
Bhatti, 2021 [25]	SE	No serious	No serious	Serious limitationc	No serious	No serious	Low
	SP	No serious	No serious	Serious limitationc	No serious	No serious	Low
Zhang, 2023 [26]	SE	No serious	No serious	Serious limitationb	No serious	No serious	Morderate
	SP	No serious	No serious	Serious limitationb	No serious	No serious	Morderate
Guidozzi, 2023 [27]	SE	No serious	No serious	No serious	No serious	No serious	High
	SP	No serious	No serious	No serious	No serious	No serious	High
Islam, 2022 [28]	SE	No serious	No serious	Serious limitationb	No serious	No serious	Morderate
	SP	No serious	No serious	Serious limitationb	No serious	No serious	Morderate
Visaggi, 2021 [29]	SE	No serious	No serious	Serious limitationc	No serious	No serious	Low
	SP	No serious	No serious	Serious limitationc	No serious	No serious	Low
Tan, 2022 [30]	SE	No serious	No serious	Serious limitationd	Serious limitatione	No serious	Low
	SP	No serious	No serious	Serious limitationd	Serious limitatione	No serious	Low
Arribas, 2020 [31]	SE	Serious limitationa	No serious	Serious limitationb	No serious	No serious	Low
	SP	Serious limitationa	No serious	Serious limitationb	No serious	No serious	Low
Luo, 2022 [32]	SE	No serious	No serious	Serious limitationc	No serious	No serious	Low
	SP	No serious	No serious	Serious limitationc	No serious	No serious	Low
Chidambaram, 2022 [33]	SE	No serious	No serious	Serious limitationb	No serious	No serious	Morderate
	SP	No serious	No serious	Serious limitationb	No serious	No serious	Morderate
Shi, 2024 [34]	SE	Serious limitationa	No serious	Serious limitationb	No serious	No serious	Low
	SP	Serious limitationa	No serious	Serious limitationb	No serious	No serious	Low
Islam, 2021 [35]	SE	No serious	No serious	Serious limitationc	No serious	No serious	Low
	SP	No serious	No serious	Serious limitationc	No serious	No serious	Low
Xie, 2021 [36]	SE	No serious	No serious	No serious	No serious	Serious limitationf	Morderate
	SP	No serious	No serious	No serious	No serious	Serious limitationf	Morderate
Chen, 2022 [37]	SE	Serious limitationa	No serious	Serious limitationc	No serious	No serious	Very low
	SP	Serious limitationa	No serious	Serious limitationc	No serious	No serious	Very low
Jiang, 2021 [38]	SE	Serious limitationa	No serious	Serious limitationb	No serious	No serious	Low
	SP	Serious limitationa	No serious	Serious limitationb	No serious	No serious	Low
Dilaghi, 2022 [39]	Accuracy	No serious	No serious	Serious limitationc	No serious	Serious limitationf	Very low
Ye, 2022 [40]	SE	Serious limitationa	No serious	Serious limitationb	No serious	No serious	Low
	SP	Serious limitationa	No serious	Serious limitationb	No serious	No serious	Low
Gomes, 2023 [41]	SE	Serious limitationa	No serious	Serious limitationb	No serious	No serious	Low
	SP	Serious limitationa	No serious	Serious limitationd	No serious	No serious	Low
Liu, 2022 [42]	SE	No serious	No serious	Serious limitationc	No serious	No serious	Low
	SP	No serious	No serious	Serious limitationb	No serious	No serious	Morderate
Wei, 2023 [43]	SE	No serious	No serious	Serious limitationb	No serious	Serious limitationf	Low
	SP	No serious	No serious	Serious limitationb	No serious	Serious limitationf	Low
Salehi, 2024 [44]	SE	No serious	No serious	Serious limitationb	Serious limitatione	Serious limitationf	Very low
	SP	No serious	No serious	Serious limitationb	Serious limitatione	Serious limitationf	Very low
Lv, 2023 [45]	SE	No serious	No serious	Serious limitationb	No serious	No serious	Morderate
	SP	No serious	No serious	Serious limitationb	No serious	No serious	Morderate
Prasoppokakorn, 2021 [46]	SE	No serious	No serious	Serious limitationc	No serious	No serious	Morderate
	SP	No serious	No serious	Serious limitationc	No serious	No serious	Low
Dumitrescu, 2022 [47]	SE	Serious limitationa	No serious	No serious	No serious	No serious	Morderate
	SP	Serious limitationa	No serious	No serious	No serious	No serious	Morderate
Mohan, 2022 [48]	SE	Serious limitationa	No serious	Serious limitationb	No serious	No serious	Low
	SP	Serious limitationa	No serious	Serious limitationb	No serious	No serious	Low
Yin, 2022 [49]	SE	No serious	No serious	Serious limitationb	No serious	No serious	Morderate
	SP	No serious	No serious	Serious limitationc	No serious	No serious	Low
Urinary system cancers
Kozikowski, 2022 [50]	SE	Serious limitationa	No serious	No serious	No serious	No serious	Morderate
	SP	Serious limitationa	No serious	No serious	No serious	No serious	Morderate
Cuocolo, 2020 [51]	AUC	No serious	No serious	Serious limitationb	No serious	No serious	Morderate
Ursprung, 2020 [52]	DOR	Serious limitationa	No serious	Serious limitationb	No serious	No serious	Low
Castaldo, 2021 [53]	SE	No serious	No serious	Serious limitationc	Serious limitatione	No serious	Very low
	SP	No serious	No serious	Serious limitationc	Serious limitatione	No serious	Very low
Song, 2024 [54]	SE	No serious	No serious	Serious limitationb	No serious	No serious	Morderate
	SP	No serious	No serious	Serious limitationb	Serious limitatione	No serious	Low
Females cancers
Li, 2020 [55]	SE	No serious	No serious	Serious limitationb	No serious	No serious	Morderate
	SP	No serious	No serious	Serious limitationb	No serious	No serious	Morderate
Hanis, 2022 [56]	SE	Serious limitationa	No serious	Serious limitationb	No serious	Serious limitationf	Very low
	SP	Serious limitationa	No serious	Serious limitationb	No serious	Serious limitationf	Very low
Wang, 2022 [57]	SE	No serious	No serious	Serious limitationc	No serious	No serious	Low
	SP	No serious	No serious	Serious limitationc	No serious	No serious	Low
Li, 2020 [58]	SE	Serious limitationa	No serious	Serious limitationb	No serious	No serious	Low
	SP	Serious limitationa	No serious	Serious limitationb	No serious	No serious	Low
Liu, 2022 [59]	SE	Serious limitationa	No serious	Serious limitationb	No serious	No serious	Low
	SP	Serious limitationa	No serious	Serious limitationb	No serious	No serious	Low
Oh, 2023 [60]	SE	No serious	No serious	Serious limitationb	No serious	No serious	Morderate
	SP	No serious	No serious	Serious limitationb	No serious	No serious	Morderate
Jung, 2023 [61]	SE	Serious limitationa	No serious	Serious limitationb	No serious	No serious	Low
	SP	Serious limitationa	No serious	Serious limitationb	No serious	No serious	Low
Taddese, 2024 [62]	SE	No serious	No serious	Serious limitationb	No serious	No serious	Morderate
	SP	No serious	No serious	Serious limitationb	No serious	No serious	Morderate
Xu, 2020 [63]	SE	Serious limitationa	No serious	Serious limitationb	No serious	No serious	Low
	SP	Serious limitationa	No serious	Serious limitationb	No serious	No serious	Low
Skin cancers
Rajpara, 2009 [64]	SE	Serious limitationa	No serious	Serious limitationb	No serious	Serious limitationf	Very low
	SP	Serious limitationa	No serious	Serious limitationb	No serious	Serious limitationf	Very low
Dick, 2019 [65]	SE	Serious limitationa	No serious	Serious limitationb	No serious	No serious	Low
	SP	Serious limitationa	No serious	Serious limitationb	No serious	No serious	Low
Ruffano, 2018 [66]	SE	Serious limitationa	No serious	Serious limitationb	No serious	No serious	Low
	SP	Serious limitationa	No serious	Serious limitationb	No serious	No serious	Low
Salinas, 2024 [67]	SE	No serious	No serious	Serious limitationb	No serious	No serious	Morderate
	SP	No serious	No serious	Serious limitationb	No serious	No serious	Morderate
Other cancers
Zhang, 2022 [68]	SE	Serious limitationa	No serious	Serious limitationb	No serious	No serious	Low
	SP	Serious limitationa	No serious	Serious limitationb	No serious	No serious	Low
Salehi, 2024 [69]	SE	No serious	No serious	No serious	No serious	No serious	High
	SP	No serious	No serious	No serious	No serious	No serious	High
Zhong, 2023 [70]	SE	No serious	No serious	No serious	No serious	No serious	High
	SP	No serious	No serious	No serious	No serious	No serious	High
Bai, 2024 [71]	SE	Serious limitationa	No serious	Serious limitationb	No serious	No serious	Low
	SP	Serious limitationa	No serious	Serious limitationb	No serious	No serious	Low
Zhu, 2024 [72]	SE	Serious limitationa	No serious	Serious limitationb	No serious	No serious	Low
	SP	Serious limitationa	No serious	Serious limitationb	No serious	No serious	Low
Dai, 2024 [73]	SE	No serious	No serious	Serious limitationd	No serious	No serious	Morderate
	SP	No serious	No serious	Serious limitationb	No serious	No serious	Morderate
AUC, area under the curve; DOR, diagnostic odds ratio; DSC, dice similarity coefficient; SE, sensitivity; SP, specificity. a Downgraded by one level for the risk of bias: this domain was downgraded by 1 level because the Quality Assessment of Diagnostic Accuracy Studies version 2 tool. b Downgraded by only one level for inconsistency: substantial heterogeneity is seen between studies (I2 > 75%), …
Reference
Kouli, 2022 [1]	Kouli, O., Hassane, A.S., Badran, D., Kouli, T., Hossain-Ibrahim, K., Steele, J.D. Automated brain tumor identification using magnetic resonance imaging: A systematic review and meta-analysis. Neuro-oncology Advances, 2022, 4.
Badrigilan, 2021 [2]	Al-Galal, S.A.Y., Alshaikhli, I.F.T., Abdulrazzaq, M. MRI brain tumor medical images analysis using deep learning techniques: a systematic review. Health Technol. 11, 267–282 (2021). https://doi.org/10.1007/s12553-020-00514-6
Silva, 2024 [3]	Silva Santana L, Borges Camargo Diniz J, Mothé Glioche Gasparri L, et al. Application of Machine Learning for Classification of Brain Tumors: A Systematic Review and Meta-Analysis. World Neurosurg. 2024;186:204-218.e2. doi:10.1016/j.wneu.2024.03.152
Kempen, 2021 [4]	van Kempen EJ, Post M, Mannil M, et al. Performance of machine learning algorithms for glioma segmentation of brain MRI: a systematic literature review and meta-analysis. Eur Radiol. 2021;31(12):9638-9653. doi:10.1007/s00330-021-08035-0
Sohn, 2020 [5]	Sohn, Curtis K. and Sotirios Bisdas. “Diagnostic Accuracy of Machine Learning-Based Radiomics in Grading Gliomas: Systematic Review and Meta-Analysis.” Contrast Media & Molecular Imaging 2020 (2020): n. pag.
Sun, 2023 [6]	Sun, W., Song, C., Tang, C., Pan, C., Xue, P., Fan, J., & Qiao, Y. Performance of deep learning algorithms to distinguish high-grade glioma from low-grade glioma: A systematic review and meta-analysis. iScience, 2023, 26.，https://doi.org/10.1016/j.isci.2023.106815
Petersen, 2022 [7]	Cassinelli Petersen GI, Shatalov J, Verma T, et al. Machine Learning in Differentiating Gliomas from Primary CNS Lymphomas: A Systematic Review, Reporting Quality, and Risk of Bias Assessment. AJNR Am J Neuroradiol. 2022;43(4):526-533. doi:10.3174/ajnr.A7473
Rokhshad, 2023 [8]	Rokhshad R, Salehi SN, Yavari A, et al. Deep learning for diagnosis of head and neck cancers through radiographic data: a systematic review and meta-analysis. Oral Radiol. 2024;40(1):1-20. doi:10.1007/s11282-023-00715-5
Zurek, 2022 [9]	Żurek M, Jasak K, Niemczyk K, Rzepakowska A. Artificial Intelligence in Laryngeal Endoscopy: Systematic Review and Meta-Analysis. J Clin Med. 2022;11(10):2752. Published 2022 May 12. doi:10.3390/jcm11102752
Lim, 2024 [10]	Li C, Chen X, Chen C, et al. Application of deep learning radiomics in oral squamous cell carcinoma-Extracting more information from medical images using advanced feature analysis. J Stomatol Oral Maxillofac Surg. 2024;125(3S):101840. doi:10.1016/j.jormas.2024.101840
Elmakaty, 2022 [11]	Elmakaty, Ibrahim & Elmarasi, Mohamed, Amarah, Ahmed, Abdo, Ruba, Malki, Mohammed. Accuracy of Artificial Intelligence-Assisted Detection of Oral Squamous Cell Carcinoma: A Systematic Review and Meta-Analysis. Critical Reviews in Oncology/Hematology. 2022, 178. 103777. 10.1016/j.critrevonc.2022.103777.
Han, 2022 [12]	Han R, Lin N, Huang J, Ma X. Diagnostic accuracy of Raman spectroscopy in oral squamous cell carcinoma [published correction appears in Front Oncol. 2022 Sep 21;12:1030058. doi: 10.3389/fonc.2022.1030058]. Front Oncol. 2022;12:925032. Published 2022 Aug 5. doi:10.3389/fonc.2022.925032
Kim, 2022 [13]	Kim JS, Kim BG, Hwang SH. Efficacy of Artificial Intelligence-Assisted Discrimination of Oral Cancerous Lesions from Normal Mucosa Based on the Oral Mucosal Image: A Systematic Review and Meta-Analysis. Cancers (Basel). 2022;14(14):3499. Published 2022 Jul 19. doi:10.3390/cancers14143499
Ferro, 2022 [14]	Ferro A, Kotecha S, Fan K. Machine learning in point-of-care automated classification of oral potentially malignant and malignant disorders: a systematic review and meta-analysis. Sci Rep. 2022;12(1):13797. Published 2022 Aug 13. doi:10.1038/s41598-022-17489-1
Potipimpanon, 2022 [15]	Potipimpanon P, Charakorn N, Hirunwiwatkul P. A comparison of artificial intelligence versus radiologists in the diagnosis of thyroid nodules using ultrasonography: a systematic review and meta-analysis. Eur Arch Otorhinolaryngol. 2022;279(11):5363-5373. doi:10.1007/s00405-022-07436-1
Zhao, 2019 [16]	Zhao WJ, Fu LR, Huang ZM, Zhu JQ, Ma BY. Effectiveness evaluation of computer-aided diagnosis system for the diagnosis of thyroid nodules on ultrasound: A systematic review and meta-analysis. Medicine (Baltimore). 2019;98(32):e16379. doi:10.1097/MD.0000000000016379
Xu, 2019 [17]	Xu L, Gao J, Wang Q, et al. Computer-Aided Diagnosis Systems in Diagnosing Malignant Thyroid Nodules on Ultrasonography: A Systematic Review and Meta-Analysis. Eur Thyroid J. 2020;9(4):186-193. doi:10.1159/000504390
Liu, 2023 [18]	Liu M, Wu J, Wang N, et al. The value of artificial intelligence in the diagnosis of lung cancer: A systematic review and meta-analysis. PLoS One. 2023;18(3):e0273445. Published 2023 Mar 23. doi:10.1371/journal.pone.0273445
Sokouti, 2019 [19]	Sokouti, M. , Sokouti, M. , & Sokouti, B. . (2020). A systematic review and meta-analysis on performance of intelligent systems in lung cancer: where are we?. Artificial Intelligence Review, 53(7391).
Huang, 2021 [20]	Huang G, Wei X, Tang H, Bai F, Lin X, Xue D. A systematic review and meta-analysis of diagnostic performance and physicians' perceptions of artificial intelligence (AI)-assisted CT diagnostic technology for the classification of pulmonary nodules. J Thorac Dis. 2021;13(8):4797-4811. doi:10.21037/jtd-21-810
Forte, 2022 [21]	Forte GC, Altmayer S, Silva RF, et al. Deep Learning Algorithms for Diagnosis of Lung Cancer: A Systematic Review and Meta-Analysis. Cancers (Basel). 2022;14(16):3856. Published 2022 Aug 9. doi:10.3390/cancers14163856
Tan, 2022 [30]	Tan JL, Chinnaratha MA, Woodman R, et al. Diagnostic Accuracy of Artificial Intelligence (AI) to Detect Early Neoplasia in Barrett's Esophagus: A Non-comparative Systematic Review and Meta-Analysis. Front Med (Lausanne). 2022;9:890720. Published 2022 Jun 22. doi:10.3389/fmed.2022.890720
Arribas, 2020 [31]	Arribas J, Antonelli G, Frazzoni L, et al. Standalone performance of artificial intelligence for upper GI neoplasia: a meta-analysis. Gut. Published online October 30, 2020. doi:10.1136/gutjnl-2020-321922
Luo, 2022 [32]	Luo D, Kuang F, Du J, et al. Artificial Intelligence-Assisted Endoscopic Diagnosis of Early Upper Gastrointestinal Cancer: A Systematic Review and Meta-Analysis. Front Oncol. 2022;12:855175. Published 2022 Jun 10. doi:10.3389/fonc.2022.855175
Chidambaram, 2022 [33]	Chidambaram S, Sounderajah V, Maynard N, Markar SR. Diagnostic Performance of Artificial Intelligence-Centred Systems in the Diagnosis and Postoperative Surveillance of Upper Gastrointestinal Malignancies Using Computed Tomography Imaging: A Systematic Review and Meta-Analysis of Diagnostic Accuracy. Ann Surg Oncol. 2022;29(3):1977-1990. doi:10.1245/s10434-021-10882-6
Shi, 2024 [34]	Shi Y, Fan H, Li L, et al. The value of machine learning approaches in the diagnosis of early gastric cancer: a systematic review and meta-analysis. World J Surg Oncol. 2024;22(1):40. Published 2024 Feb 1. doi:10.1186/s12957-024-03321-9
Islam, 2021 [35]	Islam MM, Poly TN, Walther BA, Lin MC, Li YJ. Artificial Intelligence in Gastric Cancer: Identifying Gastric Cancer Using Endoscopic Images with Convolutional Neural Network. Cancers (Basel). 2021;13(21):5253. Published 2021 Oct 20. doi:10.3390/cancers13215253
Xie, 2021 [36]	Xie F, Zhang K, Li F, et al. Diagnostic accuracy of convolutional neural network-based endoscopic image analysis in diagnosing gastric cancer and predicting its invasion depth: a systematic review and meta-analysis. Gastrointest Endosc. 2022;95(4):599-609.e7. doi:10.1016/j.gie.2021.12.021
Chen, 2022 [37]	Chen PC, Lu YR, Kang YN, Chang CC. The Accuracy of Artificial Intelligence in the Endoscopic Diagnosis of Early Gastric Cancer: Pooled Analysis Study. J Med Internet Res. 2022;24(5):e27694. Published 2022 May 16. doi:10.2196/27694
Jiang, 2021 [38]	Jiang K, Jiang X, Pan J, et al. Current Evidence and Future Perspective of Accuracy of Artificial Intelligence Application for Early Gastric Cancer Diagnosis With Endoscopy: A Systematic and Meta-Analysis [published correction appears in Front Med (Lausanne). 2021 May 14;8:698483. doi: 10.3389/fmed.2021.698483]. Front Med (Lausanne). 2021;8:629080. Published 2021 Mar 15. doi:10.3389/fmed.2021.629…
Dilaghi, 2022 [39]	Dilaghi E, Lahner E, Annibale B, Esposito G. Systematic review and meta-analysis: Artificial intelligence for the diagnosis of gastric precancerous lesions and Helicobacter pylori infection. Dig Liver Dis. 2022;54(12):1630-1638. doi:10.1016/j.dld.2022.03.007
Ye, 2022 [40]	Ye XH, Zhao LL, Wang L. Diagnostic accuracy of endoscopic ultrasound with artificial intelligence for gastrointestinal stromal tumors: A meta-analysis. J Dig Dis. 2022;23(5-6):253-261. doi:10.1111/1751-2980.13110
Gomes, 2023 [41]	Gomes RSA, de Oliveira GHP, de Moura DTH, et al. Endoscopic ultrasound artificial intelligence-assisted for prediction of gastrointestinal stromal tumors diagnosis: A systematic review and meta-analysis. World J Gastrointest Endosc. 2023;15(8):528-539. doi:10.4253/wjge.v15.i8.528
Liu, 2022 [42]	Liu XY, Song W, Mao T, Zhang Q, Zhang C, Li XY. Application of artificial intelligence in the diagnosis of subepithelial lesions using endoscopic ultrasonography: a systematic review and meta-analysis. Front Oncol. 2022;12:915481. Published 2022 Aug 15. doi:10.3389/fonc.2022.915481
Wei, 2023 [43]	Wei Q, Tan N, Xiong S, Luo W, Xia H, Luo B. Deep Learning Methods in Medical Image-Based Hepatocellular Carcinoma Diagnosis: A Systematic Review and Meta-Analysis. Cancers (Basel). 2023;15(23):5701. Published 2023 Dec 3. doi:10.3390/cancers15235701
Salehi, 2024 [44]	Salehi MA, Harandi H, Mohammadi S, Shahrabi Farahani M, Shojaei S, Saleh RR. Diagnostic Performance of Artificial Intelligence in Detection of Hepatocellular Carcinoma: A Meta-analysis. J Imaging Inform Med. Published online March 4, 2024. doi:10.1007/s10278-024-01058-1
Lv, 2023 [45]	Lv B, Wang K, Wei N, Yu F, Tao T, Shi Y. Diagnostic value of deep learning-assisted endoscopic ultrasound for pancreatic tumors: a systematic review and meta-analysis. Front Oncol. 2023;13:1191008. Published 2023 Jul 27. doi:10.3389/fonc.2023.1191008IF: 3.5 Q2
Prasoppokakorn, 2021 [46]	Prasoppokakorn T, Tiyarattanachai T, Chaiteerakij R, et al. Application of artificial intelligence for diagnosis of pancreatic ductal adenocarcinoma by EUS: A systematic review and meta-analysis. Endosc Ultrasound. 2022;11(1):17-26. doi:10.4103/EUS-D-20-00219
Dumitrescu, 2022 [47]	Dumitrescu EA, Ungureanu BS, Cazacu IM, et al. Diagnostic Value of Artificial Intelligence-Assisted Endoscopic Ultrasound for Pancreatic Cancer: A Systematic Review and Meta-Analysis. Diagnostics (Basel). 2022;12(2):309. Published 2022 Jan 25. doi:10.3390/diagnostics12020309
Mohan, 2022 [48]	Mohan BP, Facciorusso A, Khan SR, et al. Pooled diagnostic parameters of artificial intelligence in EUS image analysis of the pancreas: A descriptive quantitative review. Endosc Ultrasound. 2022;11(3):156-169. doi:10.4103/EUS-D-21-00063
Yin, 2022 [49]	Yin H, Yang X, Sun L, et al. The value of artificial intelligence techniques in predicting pancreatic ductal adenocarcinoma with EUS images: A meta-analysis and systematic review. Endosc Ultrasound. 2023;12(1):50-58. doi:10.4103/EUS-D-21-00131
Kozikowski, 2022 [50]	Kozikowski M, Suarez-Ibarrola R, Osiecki R, et al. Role of Radiomics in the Prediction of Muscle-invasive Bladder Cancer: A Systematic Review and Meta-analysis. Eur Urol Focus. 2022;8(3):728-738. doi:10.1016/j.euf.2021.05.005
Cuocolo, 2020 [51]	Cuocolo R, Cipullo MB, Stanzione A, et al. Machine learning for the identification of clinically significant prostate cancer on MRI: a meta-analysis. Eur Radiol. 2020;30(12):6877-6887. doi:10.1007/s00330-020-07027-w
Ursprung, 2020 [52]	Yan T, Wong PK, Qin YY. Deep learning for diagnosis of precancerous lesions in upper gastrointestinal endoscopy: A review. World J Gastroenterol. 2021;27(20):2531-2544. doi:10.3748/wjg.v27.i20.2531
Castaldo, 2021 [53]	Castaldo R, Cavaliere C, Soricelli A, Salvatore M, Pecchia L, Franzese M. Radiomic and Genomic Machine Learning Method Performance for Prostate Cancer Diagnosis: Systematic Literature Review. J Med Internet Res. 2021;23(4):e22394. Published 2021 Apr 1. doi:10.2196/22394
Song, 2024 [54]	Song H, Wang X, Wu R, Liu W. The influence of manual segmentation strategies and different phases selection on machine learning-based computed tomography in renal tumors: a systematic review and meta-analysis. Radiol Med. 2024;129(7):1025-1037. doi:10.1007/s11547-024-01825-8
Li, 2020 [55]	Li J, Sang T, Yu WH, et al. The value of S-Detect for the differential diagnosis of breast masses on ultrasound: a systematic review and pooled meta-analysis. Med Ultrason. 2020;22(2):211-219. doi:10.11152/mu-2402
Hanis, 2022 [56]	Hanis TM, Islam MA, Musa KI. Diagnostic Accuracy of Machine Learning Models on Mammography in Breast Cancer Classification: A Meta-Analysis. Diagnostics (Basel). 2022;12(7):1643. Published 2022 Jul 5. doi:10.3390/diagnostics12071643
Wang, 2022 [57]	Wang X, Meng S. Diagnostic accuracy of S-Detect to breast cancer on ultrasonography: A meta-analysis (PRISMA). Medicine (Baltimore). 2022;101(34):e30359. doi:10.1097/MD.0000000000030359
Li, 2020 [58]	Li Z, Ye J, Du H, et al. Preoperative Prediction Power of Radiomics for Breast Cancer: A Systemic Review and Meta-Analysis. Front Oncol. 2022;12:837257. Published 2022 Mar 1. doi:10.3389/fonc.2022.837257
Liu, 2022 [59]	Liu J, Lei J, Ou Y, et al. Mammography diagnosis of breast cancer screening through machine learning: a systematic review and meta-analysis. Clin Exp Med. 2023;23(6):2341-2356. doi:10.1007/s10238-022-00895-0
Oh, 2023 [60]	Oh KE, Vasandani N, Anwar A. Radiomics to Differentiate Malignant and Benign Breast Lesions: A Systematic Review and Diagnostic Test Accuracy Meta-Analysis. Cureus. 2023;15(11):e49015. Published 2023 Nov 18. doi:10.7759/cureus.49015
Jung, 2023 [61]	Yoon JH, Strand F, Baltzer PAT, et al. Standalone AI for Breast Cancer Detection at Screening Digital Mammography and Digital Breast Tomosynthesis: A Systematic Review and Meta-Analysis. Radiology. 2023;307(5):e222639. doi:10.1148/radiol.222639
Taddese, 2024 [62]	Taddese AA, Tilahun BC, Awoke T, Atnafu A, Mamuye A, Mengiste SA. Deep-learning models for image-based gynecological cancer diagnosis: a systematic review and meta- analysis. Front Oncol. 2024;13:1216326. Published 2024 Jan 11. doi:10.3389/fonc.2023.1216326
Xu, 2020 [63]	Xu HL, Gong TT, Liu FH, et al. Artificial intelligence performance in image-based ovarian cancer identification: A systematic review and meta-analysis. EClinicalMedicine. 2022;53:101662. Published 2022 Sep 17. doi:10.1016/j.eclinm.2022.101662
Rajpara, 2009 [64]	Rajpara SM, Botello AP, Townend J, Ormerod AD. Systematic review of dermoscopy and digital dermoscopy/ artificial intelligence for the diagnosis of melanoma. Br J Dermatol. 2009;161(3):591-604. doi:10.1111/j.1365-2133.2009.09093.x
Dick, 2019 [65]	Dick V, Sinz C, Mittlböck M, Kittler H, Tschandl P. Accuracy of Computer-Aided Diagnosis of Melanoma: A Meta-analysis. JAMA Dermatol. 2019;155(11):1291-1299. doi:10.1001/jamadermatol.2019.1375
Ruffano, 2018 [66]	Ferrante di Ruffano L, Takwoingi Y, Dinnes J, et al. Computer-assisted diagnosis techniques (dermoscopy and spectroscopy-based) for diagnosing skin cancer in adults. Cochrane Database Syst Rev. 2018;12(12):CD013186. Published 2018 Dec 4. doi:10.1002/14651858.CD013186
Salinas, 2024 [67]	Salinas MP, Sepúlveda J, Hidalgo L, et al. A systematic review and meta-analysis of artificial intelligence versus clinicians for skin cancer diagnosis [published correction appears in NPJ Digit Med. 2024 May 24;7(1):141. doi: 10.1038/s41746-024-01138-0]. NPJ Digit Med. 2024;7(1):125. Published 2024 May 14. doi:10.1038/s41746-024-01103-x
Zhang, 2022 [68]	Zhang H, Lei H, Pang J. Diagnostic performance of radiomics in adrenal masses: A systematic review and meta-analysis. Front Oncol. 2022;12:975183. Published 2022 Sep 2. doi:10.3389/fonc.2022.975183
Salehi, 2024 [69]	Salehi MA, Mohammadi S, Harandi H, et al. Diagnostic Performance of Artificial Intelligence in Detection of Primary Malignant Bone Tumors: a Meta-Analysis. J Imaging Inform Med. 2024;37(2):766-777. doi:10.1007/s10278-023-00945-3
Zhong, 2023 [70]	Zhong J, Hu Y, Ge X, et al. A systematic review of radiomics in chondrosarcoma: assessment of study quality and clinical value needs handy tools. Eur Radiol. 2023;33(2):1433-1444. doi:10.1007/s00330-022-09060-3
Bai, 2024 [71]	Bai A, Si M, Xue P, Qu Y, Jiang Y. Artificial intelligence performance in detecting lymphoma from medical imaging: a systematic review and meta-analysis. BMC Med Inform Decis Mak. 2024;24(1):13. Published 2024 Jan 8. doi:10.1186/s12911-023-02397-9
Zhu, 2024 [72]	Zhu N, Meng X, Wang Z, et al. Radiomics in Diagnosis, Grading, and Treatment Response Assessment of Soft Tissue Sarcomas: A Systematic Review and Meta-analysis. Acad Radiol. Published online May 20, 2024. doi:10.1016/j.acra.2024.03.029
Dai, 2024 [73]	Dai X, Zhao B, Zang J, et al. Diagnostic Performance of Radiomics and Deep Learning to Identify Benign and Malignant Soft Tissue Tumors: A Systematic Review and Meta-analysis. Acad Radiol. Published online April 13, 2024. doi:10.1016/j.acra.2024.03.033
