# Supplementary material for: Artificial Intelligence Performance in Image-Based Cancer Identification: Umbrella Review of Systematic Reviews
Source: J Med Internet Res. 2025 Apr 1;27:e53567. doi: 10.2196/53567 (PMC12000792; doi:10.2196/53567)
Supplement: Multimedia Appendix 9 [file jmir_v27i1e53567_app9.xlsx]

## Sheet: Performance
Multimedia Appendix 9. Classifier performance in differentiating multiple system cancers.
Author, year	Cancer	AI approach	Imaging modalities	Accuracy (n)	Sensitivity (n)	I²-Sensitivity	Specificity (n)	I²-Specificity	AUC (n)
Central nervous system cancers
Al-Galal, 2021 [1]	Brain tumor	DL, ML	MRI	56.7-100 (21)	88.4-94 (3)	NR	NR	NR	NR
Naeem, 2022 [2]	Brain tumor	DL, ML	MRI	88-100 (37)	80-100 (43)	NR	87.5-100 (29)	NR	NR
Kouli, 2022 [3]	Brain tumor	DL, ML	MRI	NR	74.3-100 (69)	NR	56.5-100 (69)	NR	NR
Xie, 2022 [4]	Brain tumor	DL	MRI	48-100 (87)	77.2-100 (25)	NR	89.8-100 (20)	NR	82.9-100 (20)
Badrigilan, 2021 [5]	Brain tumor	DL	MRI	84.3-99.8 (5)	66.3-83.6 (12)	NR	54-85.3 (12)	NR	NR
Silva, 2024 [6]	Brain tumor	ML	CT, MRI	NR	87-96 (2)	79	93-95 (2)	0	NR
Tandon, 2024 [7]	Brain tumor	DL	CT, MRI	80-0.99 (10)	NR	NR	NR	NR	NR
Buchlak, 2021 [8]	Gliomas	ML	MRI	79.4-99.0 (38)	51-100 (29)	NR	69-100 (24)	NR	69-97.1 (32)
Kempen, 2021 [9]	Gliomas	ML	MRI	NR	57-96 (56)	NR	54-99.7 (22)	NR	NR
Sohn, 2020 [10]	Gliomas	ML	MRI	NR	78.3-97.9 (5)	96	77.8-97.3 (5)	90	86-99 (5)
Sun, 2023 [11]	Gliomas	DL	MRI	94 (54)	46-99 (53)	97.6	39-100 (53)	96.7	98 (54)
Alhasan, 2021 [12]	Gliomas	DL, ML	MRI	56-98.7 (58)	59.2-98 (14)	NR	65.1-99 (14)	NR	81-99 (7)
Buchlak, 2021 [13]	Gliomas	DL, ML	MRI	53-98 (57)	53.6-100 (50)	NR	40-100 (50)	NR	54-100 (52)
Nguyen, 2018 [14]	Primary central nervous system lymphoma & Gliomas	ML	MRI	84.9-99.3 (11)	74.3-100 (5)	NR	88.9-100 (5)	NR	87.8-99.1 (5)
Petersen, 2022 [15]	Primary central nervous system lymphoma & Gliomas	DL, ML	MRI	58.8-100 (23)	75.6-100 (31)	NR	57.1-100 (24)	NR	63-100 (41)
Head and neck system cancers
DeJohn, 2022 [16]	Head and neck cancer	ML	CT, MRI	94-95 (2)	NR	NR	NR	NR	61-99 (22)
Hasan, 2022 [17]	Head and neck cancer	DL	CT, MRI, PET/ CT	65.3-99.8 (19)	78-98.3 (2)	NR	NR	NR	NR
Rokhshad, 2023 [18]	Head and neck cancer	DL	CT, MRI, PET, Planar scans, Panoramic X-ray	55-100 (36)	82.6-99.7 (14)	90.2	66.6-90.1 (14)	97.9	81.9-99 (8)
Zurek, 2022 [19]	Laryngeal cancer	DL, ML	Laryngeal endoscopy	80.6-99.7 (11)	80-100 (15)	82	86-100 (51)	96	NR
Ng, 2022 [20]	Nasopharyngeal Carcinoma	DL, ML	CT,MRI, PET/CT, Microscopy, Endoscopy	65-98 (15)	2-100 (23)	NR	52-100 (23)	NR	66-98 (20)
Lim, 2024 [21]	Oral squamous cell carcinoma	DL	CT, FDG-PET	57-100 (25)	65-100 (27)	93.5	56-100 (27)	97.3	66-100 (14)
Elmakaty, 2022 [22]	Oral squamous cell carcinoma	ML, DL	Photographic	74.2-100 (27)	45.8-100 (27)	75.9	75-100 (27)	75.9	NR
Chauveron, 2024 [23]	Oral squamous cell carcinoma	DL, ML	Digitized oral photographs	81-98 (10)	86-100 (10)	NR	76.4-97 (7)	NR	NR
Han, 2022 [24]	Oral squamous cell carcinoma	ML	RS	60-98.3 (19)	68-100 (19)	88.6	52-100 (19)	96.3	88.7-96.5 (5)
Kim, 2022 [25]	Oral cancer	DL, ML	Photographi, autoflflu orescence, OCT	73.5-99 (29)	79-100 (29)	81.9	61.5-100 (29)	98.3	NR
Ferro, 2022 [26]	Oral cancer	DL, ML	Clinical photography, OCT, Thermal imaging;	72-98.9 (18)	74.4-100 (31)	62	67-100 (28)	84	68-99 (19)
Khanagar, 2021 [27]	Oral cancer	DL	Fluorescent, Hyperspectral, CT	59.9-99.7 (12)	42-98.6 (8)	NR	64.7-100 (7)	NR	67-96 (2)
Potipimpanon, 2022 [28]	Thyroid cancer	DL, ML	US	NR	21-97 (25)	86	41-93 (25)	78	NR
Zhao, 2019 [29]	Thyroid cancer	DL, ML	US	67.7-86 (5)	63-97 (5)	95.5	49-88 (5)	89.7	NR
Xu, 2019 [30]	Thyroid cancer	DL, ML	US	NR	21-98 (19)	92	49-97 (19)	94	NR
Cleere, 2022 [31]	Thyroid cancer	DL, ML	US	NR	21-100 (75)	75	41-100 (75)	87	NR
Sharifi, 2021 [32]	Thyroid cancer	DL, ML	US	80.4-99.5 (28)	49-100 (30)	NR	52-100 (27)	NR	76-99.7 (16)
Busch, 2023 [33]	Thyroid cancer	ML	US	49.9-97 (16)	51.1-98.9 (16)	NR	33.6-97.5 (16)	NR	68.1-96.9 (19)
Respiratory system cancers
Thong, 2023 [34]	Lung cancer	DL	CT	NR	53-100 (26)	NR	46-100 (26)	NR	NR
Liu, 2023 [35]	Lung cancer	DL	CT	NR	87	85.9	87	88.5	NR
Pacurari, 2023 [36]	Lung cancer	ML	CT	77.8-100 (9)	81-99 (9)	NR	46-100 (9)	NR	NR
Sokouti, 2019 [37]	Lung cancer	NR	CT	57-96.6 (32)	51.9-100 (32)	78.1	50.4-100 (32)	93	NR
Tandon, 2024 [7]	Lung cancer	DL	CT	59-100 (56)	NR	NR	NR	NR	NR
Valente, 2015 [38]	Lung cancer	DL, ML	CT	88.4-99 (3)	60-100 (27)	NR	81.5-97.5 (4)	NR	85-99.8 (3)
Amir, 2016 [39]	Lung cancer	DL, ML	CT	76-93 (3)	72-100 (11)	NR	NR	NR	NR
Zhang, 2019 [40]	Lung cancer	DL,ML	CT	75-100 (31)	67.4-100 (23)	NR	72.7-99.9 (20)	NR	67-99.7 (40)
Jin, 2023 [41]	Lung cancer	DL, ML	CT	74-99.2 (28)	70.5-99.8 (21)	NR	75.1-98.5 (21)	NR	78.3-99.6 (17)
Wang, 2019 [42]	Lung cancer	DL, ML	CT	71.3-100 (73)	73.3-100 (21)	NR	51.4-100 (13)	NR	75.1-99 (42)
Li, 2019 [43]	Lung cancer	DL	CT	68-99.6 (23)	74.6-100 (24)	NR	80.1-98.7 (14)	NR	77.6-90.6 (8)
Huang, 2021 [44]	Lung cancer	DL, ML	CT	56-100 (51)	52-100 (51)	89.27	34.7-100 (51)	89.73	NR
Min, 2022 [45]	Lung cancer	DL	CT	NR	74-98.4 (26)	NR	NR	NR	NR
Forte, 2022 [46]	Lung cancer	DL	CT	NR	80-99.6 (6)	84	0.3-86.7 (6)	99	NR
Jassim, 2022 [47]	Lung cancer	ML, DL	CT	46-100 (52)	34-100 (45)	NR	71.1-100 (29)	NR	70-100 (22)
Zheng, 2022 [48]	Lung cancer	DL	CT, PET/CT, MRI	40-95.3 (15)	54.2-100 (11)	NR	28-93.3 (11)	NR	63-89.6 (15)
Digestive system cancers
Njei, 2023 [49]	Cholangiocarcinoma	DL	EUS, Cholangioscopy	89-99 (5)	81-99.7 (5)	NR	82.4-97.1 (5)	NR	NR
Yamada, 2021 [50]	Colorectal neoplasia	DL	Endoscopy	NR	75-99.7 (13)	NR	90.6-99.5 (9)	NR	NR
Ma, 2022 [51]	Esophageal cancer	DL	Endoscopy	80-95 (7)	83-97 (7)	93.9	73-100 (7)	97.7	NR
Zhang, 2021 [52]	Esophageal cancer	DL, ML	Endoscopy	NR	83-98 (16)	87.7	16-100 (16)	98.3	NR
Bang, 2021 [53]	Esophageal cancer	DL, ML	Endoscopy	NR	76-100 (19)	98.3	16-100 (19)	99	NR
Bhatti, 2021 [54]	Esophageal cancer	DL, ML	Endoscopy	NR	86-92 (4)	NR	82-90 (4)	NR	NR
Syed, 2020 [55]	Esophageal cancer	DL	Endoscopy	66-98 (16)	70-98 (23)	NR	42-100 (21)	NR	NR
Zhang, 2023 [56]	Esophageal cancer	DL	Endoscopy	NR	76-99 (19)	92.6	68-100 (19)	93.8	96-99 (19)
Guidozzi, 2023 [57]	Esophageal cancer	DL, ML	Endoscopy	NR	84.3-95.2 (14)	NR	64.3-89.9 (14)	NR	NR
Islam, 2022 [58]	Esophageal cancer	DL, ML	Endoscopy	NR	65-98 (29)	86.6	16-100 (29)	97.6	NR
Visaggi, 2021 [59]	Esophageal cancer	DL, ML	Endoscopy	NR	82-98 (7)	NR	70-95 (7)	NR	NR
Tan, 2022 [60]	Esophageal cancer	DL	Endoscopy	NR	75-97 (17)	60	78-100 (17)	73	NR
Hosseini, 2023 [61]	Esophageal cancer	DL, ML	Endoscopy, CT	65-99.7 (24)	71.7-100 (20)	NR	70.4-100 (18)	NR	NR
Lui, 2020 [62]	Gastrointestinal cancer	DL, ML	Endoscopy	NR	40-95 (17)	NR	50-100 (17)	NR	69-97 (17)
Mohan, 2020 [63]	Gastrointestinal cancer	DL	Endoscopy	66.5-98.5 (17)	0.5-98.1 (26)	NR	50.8-99.9 (23)	NR	NR
Yan, 2021 [64]	Gastrointestinal cancer	DL	Endoscopy	84-96.3 (18)	62.5-100 (24)	NR	71-100 (23)	NR	NR
Arribas, 2020 [65]	Gastrointestinal cancer	DL, ML	Endoscopy	NA	75-98 (19)	NR	71-98 (19)	NR	NR
Luo, 2022 [66]	Gastrointestinal cancer	DL, ML	Endoscopy	NR	28-100 (34)	90.6	39-100 (34)	91.6	NR
Langarizadeh, 2021 [67]	Gastrointestinal cancer	DL, ML	PET-CT	70.7-100 (27)	70.6-100 (22)	NR	44.4-98 (16)	NR	NR
Chidambaram, 2022 [68]	Gastrointestinal cancer	DL, ML	CT	74-87 (7)	72-353 (9)	NR	72.7-100 (8)	NR	70-95 (11)
Shi, 2024 [69]	Gastric cancer	DL, ML	Endoscopy	NR	36-100 (29)	96.5	71-100 (29)	96.2	NR
Bhardwaj, 2022 [70]	Gastric cancer	DL, ML	Endoscopy	82-98.7 (10)	73.2-98 (10)	NR	74.9-97.4 (10)	NR	74.1-97.6 (10)
Jin, 2020 [71]	Gastric cancer	DL, ML	Endoscopy	49.1-96.3 (12)	58.4-100 (10)	NR	71-95 (9)	NR	85.1-95 (6)
Islam, 2021 [72]	Gastric cancer	DL	Endoscopy	NR	28.3-98.1 (15)	98.7	71-100 (15)	98.4	NR
Xie, 2021 [73]	Gastric cancer	DL	Endoscopy	NR	59-99 (29)	53.4	72-100 (29)	53.4	NR
Zhao, 2022 [74]	Gastric cancer	DL	Endoscopy	77.3-98.7 (19)	58.4-100 (19)	NR	56-100 (16)	NR	75.7-100 (12)
Chen, 2022 [75]	Gastric cancer	DL, ML	Endoscopy	NR	28-97 (12)	97	71-98 (12)	98.2	NR
Jiang, 2021 [76]	Gastric cancer	DL	Endoscopy	NR	28.3-98.0 (23)	97	57.2-100 (23)	97.2	NR
Dilaghi, 2022 [77]	Gastric precancerous lesions	DL, ML	Endoscopy	86.2-94.2 (4)	92.6-100 (4)	NR	73-94 (4)	NR	NR
Ye, 2022 [78]	Gastrointestinal stromal tumors	DL	Endoscopy	NR	87-95 (8)	74.4	68-84 (8)	73.7	NR
Gomes, 2023 [79]	Gastrointestinal stromal tumors	ML	EUS	NR	72-93 (4)	75.2	70-90 (4)	71	77.7-96.6 (4)
Liu, 2022 [80]	Gastrointestinal subepithelial tumors	DL	Endoscopy	NR	81-100 (8)	77.5	79-96 (8)	72.6	NR
Azer, 2019 [81]	Hepatocellular carcinoma	DL	CT	65.2-96.6 (4)	78.6-94.6 (3)	NR	88.4-92.4 (2)	NR	NR
Wei, 2023 [82]	Hepatocellular carcinoma	DL	CT, MRI, US	NR	81-93 (30)	99.8	77-96 (30)	99.8	85-99 (30)
Bo, 2024 [83]	Hepatocellular carcinoma	DL, ML	CT, MRI, US	89-97 (3)	79-89 (4)	NR	82-85 (3)	NR	54-94 (15)
Salehi, 2024 [84]	Hepatocellular carcinoma	DL	CT, MRI, US, X-ray, and PET	NR	70-88 (6)	NR	84-95 (6)	NR	84-97 (6)
			CT	NR	81-90 (25)	91.7	91-96 (25)	87.7	94-98
			MRI	NR	71-82 (35)	76.2	81-88 (35)	74.8	85-91
			US	NR	83-91 (29)	97.9	92-97 (29)	98.9	95-98
Prasoppokakorn, 2021 [85]	Pancreatic cancer	ML	US	NR	80-100 (8)	44	50-99.4 (8)	80	92.3 (1)
Dumitrescu, 2022 [86]	Pancreatic cancer	DL, ML	US	80-97 (10)	83-100 (10)	0	50-99 (10)	0	93-97 (10)
Mohan, 2022 [87]	Pancreatic cancer	DL, ML	US	80-100 (8)	83.3-100 (11)	39	50-99.5 (11)	88	NR
Jan, 2023 [88]	Pancreatic cancer	DL, ML	EUS, CT, MRI	71.6-99 (30)	60-99.9 (30)	NR	69.5-100 (30)	NR	86-95.3 (30)
Lv, 2023 [89]	Pancreatic tumors	DL	EUS, CEUS, Gray-Scale CHI CDI RTE	NR	75-98.3 (13)	96.1	75-99.6 (13)	98.1	NR
Goyal, 2022 [90]	Pancreatic ductal adenocarcinoma	DL, ML	US	80-98 (11)	73-100 (21)	NR	50-99.5 (21)	NR	92.4-98 (9)
Yin, 2022 [91]	Pancreatic ductal adenocarcinoma	DL, ML	US	NR	83-100 (7)	47.4	50-97 (7)	82	NR
Urinary system cancers
Salem, 2021 [92]	Bladder cancer, Prostate cancer	DL, ML	CT, MRI	57-62 (2)	64-95 (8)	NR	23.3-90 (8)	NR	57-95 (23)
Huang, 2022 [93]	Bladder cancer	DL, ML	CT, MRI	NR	NR	NR	NR	NR	80.6-98.6 (11)
Kozikowski, 2022 [94]	Bladder cancer	DL, ML	CT, MRI, US,	29.7-100 (160)	30-100 (160)	33	4-100 (160)	41	39-100 (74)
Cuocolo, 2020 [95]	Prostate cancer	ML	MRI	NR	NR	NR	NR	NR	72-99 (14)
Sihotang, 2023 [96]	Prostate cancer	ML	MRI	74-99 (13)	60-76 (8)	NR	72-95 (7)	NR	69.1-96 (14)
Sushentsev, 2022 [97]	Prostate cancer	DL	MRI	78-95 (4)	60-92 (17)	NR	57-65 (17)	NR	60-100 (22)
Michaely, 2022 [98]	Prostate cancer	DL, ML	MRI	69.9-99.1 (9)	50.8-100 (27)	NR	17-99.9 (25)	NR	71-99.9 (27)
Syer, 2021 [99]	Prostate cancer	DL, ML	MRI	NR	47-100 (38)	NR	24-91 (27)	NR	64-97 (32)
Castillo, 2020 [100]	Prostate cancer	DL, ML	MRI	NR	63.6-93 (15)	NR	42-91 (15)	NR	66-95 (26)
Sugano, 2020 [101]	Prostate cancer	ML	MRI	45-100 (125)	22-100 (165)	NR	28-100 (163)	NR	45-99.9 (289)
Castaldo, 2021 [102]	Prostate cancer	DL, ML	MRI	NR	62-99.4 (16)	84	51.3-98.3 (16)	79	NR
Roest, 2022 [103]	Prostate cancer	DL	MRI	NR	48.7-91 (5)	NR	40.6-79 (5)	NR	76-85 (5)
Rouvière, 2023 [104]	Prostate cancer	DL	MRI	NR	50-97.8 (2)	NR	6-95.2 (2)	NR	44-86 (4)
Sihotang, 2022 [105]	Prostate cancer	DL, ML	US	75-93 (4)	63-76 (4)	NR	72-98 (4)	NR	73.8-96 (15)
Lindgren Belal, 2023 [106]	Prostate cancer	DL	CT , PET	81-95 (3)	59-99 (15)	NR	75-96 (6)	NR	63-98 (19)
Talyshinskii, 2024 [107]	Prostate cancer	DL, ML	MRI, PET/CT	77-99 (4)	59-100 (15)	NR	43-90.9 (10)	NR	64.5-97 (15)
Thenault, 2020 [108]	Prostate cancer	DL, ML	MRI, PET/CT	58-93 (12)	50-90.5 (15)	NR	70.9-99 (16)	NR	63.6-96.8 (26)
Song, 2024 [109]	Renal tumors	ML	CT	NR	80-87 (8)	81.98	79-90 (8)	83.38	89-93 (8)
Female cancers
Gardezi, 2019 [110]	Breast cancer	DL, ML	Mammography	81.8-99 (10)	97-98 (2)	NR	NR	NR	61-98.8 (18)
Li, 2020 [111]	Breast cancer	DL, ML	Mammography	NR	61.9-100 (10)	77	65-100 (10)	91.6	86-92 (10)
Hanis, 2022 [112]	Breast cancer	DL, ML	Mammography	48-98 (68)	3-100 (68)	NR	37-98 (68)	NR	NR
Wang, 2022 [113]	Breast cancer	DL	Mammography	59-95 (11)	64-96 (11)	89.1	66-94 (11)	86.8	NR
Li, 2020 [114]	Breast cancer	DL, ML	Mammography	66.1-98.6 (19)	63-99 (19)	76.4	51-100 (19)	81.8	NR
Boro, 2023 [115]	Breast cancer	DL, ML	Mammography	NR	16-97.1 (6)	97.7	69.6-98.21 (6)	98.9	77-94 (3)
Liu, 2022 [116]	Breast cancer	ML	Mammography	NR	56.9-100 (38)	87	50.5-100 (38)	97	NR
Ozsahin, 2022 [117]	Breast cancer	DL, ML	Mammography	2.4-98.7 (14)	58.3-98.7 (16)	NR	60-99.6 (16)	NR	70-99 (21)
Hickman, 2022 [118]	Breast cancer	ML	Mammography	NR	67-88.8 (7)	NR	49-96.7 (7)	NR	68.8-96 (8)
Adam, 2023 [119]	Breast cancer	DL, ML	MRI	45-98 (11)	74-100 (14)	NR	61-96 (12)	NR	50-99 (15)
Dan, 2024 [120]	Breast cancer	DL	US	82.4-94.8 (8)	30-96.9 (14)	NR	55.1-95.4 (14)	NR	57.5-96.7 (12)
Freeman, 2021 [121]	Breast cancer	DL	Mammography	16-98 (16)	16-100 (35)	NR	15.5-98.5 (35)	NR	NR
			CT	78-90.5 (2)	80-81.8 (2)	92.6	75-78.9 (2)	92.6	86-87 (2)
Aggarwa, 2021 [122]	Breast cancer	DL	MRI	85-88.6 (8)	71.0–86.1 (8)	27.8	69.7-88.0 (8)	80.5	85-88.6 (8)
			US	84.1-90.6 (22)	81.5-89.1 (22)	91.7	87.0-93.1 (22)	93.9	88.1-93.6 (22)
			DBT	88.0-93.7 (8)	67.5-98.8 (8)	63.2	NR	97.6	88-93.7 (8)
			Mammography	88-93 (48)	77.9-92.3 (48)	98.8	85.9-91 (48)	99.9	85.3-89.4 (48)
Oh, 2023 [123]	Breast cancer	DL, ML	MRI	NR	51-100 (9)	NR	68-97 (9)	NR	NR
			Mammography	NR	69-99 (4)	NR	42-98 (4)	NR	NR
			US	NR	79-96 (3)	NR	74-94 (3)	NR	NR
Jung, 2023 [124]	Breast cancer	DL, ML	DM, DBT	NR	68-94 (16)	97.8	55.2-96.9 (16)	99.9	87-90 (16)
			DBT	NR	72.2-98.8 (4)	70.7	22.1-91.7	NR	NR
Viñals, 2023 [125]	Cervical cancer	DL, ML	Colposcope	58.2-88.6 (10)	25.1-93 (10)	NR	66.7-89.9 (10)	NR	NR
Taddese, 2024 [126]	Gynecological cancer	DL, ML	US, CT, MRI	78.1-99.2 (24)	66.8-99 (18)	99	72-99 (12)	97	87-99 (7)
Qi, 2024 [127]	Ovarian cancer	ML	US, MRI, CT	NR	77-91 (29)	NR	77-92 (29)	NR	NR
			CT	NR	60-80 (4)	NR	60-89 (4)	NR	NR
			US	NR	59-93 (8)	NR	75-95 (8)	NR	NR
			MRI	NR	81-95 (17)	NR	80-97 (17)	NR	NR
Ma, 2023 [128]	Ovarian cancer	DL	US, CT, MRI	NR	NR	NR	NR	NR	81-89 (11)
			US	90-98.8 (3)	96-98.5 (2)	NR	86.7-98.9 (3)	NR	95-99.7 (3)
			CT	78-80.5 (2)	80-81.9 (2)	NR	75-78.9 (2)	NR	86-87 (2)
			MRI	76-90.3 (5)	67-94.4 (6)	NR	71.7-82 (6)	NR	79.5-97.5 (6)
Mitchell, 2024 [129]	Ovarian cancer	DL, ML	US	NR	35-100 (14)	NR	48-100 (14)	NR	NR
Koch, 2023 [130]	Ovarian cancer	ML	US, CT, MRI	56.9-100 (25)	40.3-100 (30)	NR	10-100 (30)	NR	52.1-100 (25)
Xu, 2022 [131]	Ovarian cancer	DL, ML	US, CT, MRI	NR	85-90 (28)	94.5	82-88 (28)	97.5	NR
			US	NR	87-93 (17)	96.6	82-91 (17)	98.6	NR
			CT	NR	68-81 (3)	0	67-82 (3)	0	NR
			MRI	NR	77-88 (6)	85.7	80-87 (6)	83.5	NR
Akazawa, 2021 [132]	Cervical cancer	DL, ML	MRI	75-97 (6)	88.3-94 (3)	NR	82-93.3 (2)	NR	63.4-99 (9)
	Ovarian cancer	DL, ML	US	50-100 (5)	58-100 (5)	NR	5-100 (5)	NR	43-99 (3)
Skin cancers
Widaatalla, 2023 [133]	Basal cell carcinoma	DL,ML	Dermoscopy	81-99 (3)	68-97 (8)	NR	93-100 (8)	NR	0.86-0.97 (5)
Zhang, 2022 [134]	Melanoma	DL, ML	Dermoscopy	85-95 (5)	21.4-100 (25)	NR	36-100 (25)	NR	81.4-95.8 (6)
Popescu, 2022 [135]	Melanoma	DL, ML	Dermoscopy	81-98 (38)	69.3-95 (5)	NR	77-95.2 (3)	NR	NR
Dick, 2019 [136]	Melanoma	DL, ML	Dermoscopy	NR	1-100 (70)	NR	12-100 (70)	NR	NR
Rajpara, 2009 [137]	Melanoma	DL, ML	Dermoscopy	NR	83-100 (12)	0	59-98 (12)	94.9	NR
Hyeon, 2022 [138]	Melanoma	ML	Dermoscopy	65.8-99.33 (25)	47.6-100 (37)	NR	45.8-99.38 (33)	NR	74.2-99.32 (28)
Miller, 2024 [139]	Melanoma	DL	Dermoscopy	54.2-91.4 (9)	50.9-100 (10)	NR	54.4-98.3 (9)	NR	54-99.2 (6)
Patel, 2023 [140]	Melanoma	DL	Dermoscopy	76.6-100 (18)	71-100 (18)	NR	36-96.5 (14)	NR	70.1-96.4 (12)
Jairath, 2024 [141]	Melanoma and Keratinocyte carcinoma	DL,ML	Dermoscopy	87.5-90 (232)	69-87 (232)	NR	49.1-91 (232)	NR	34.1-91 (232)
Thomsen, 2020 [142]	Malignant melanoma and Non-melanoma skin cancer	ML	Dermoscopy	58.23-100 (15)	66.7-100 (18)	NR	21.1-100 (17)	NR	80-100 (7)
Marka, 2019 [143]	Nonmelanoma skin cancer	DL, ML	Dermoscopy	72-100 (11)	38-100 (22)	NR	12-100 (15)	NR	83.2-100 (17)
Foltz, 2024 [144]	Nonmelanoma skin cancer	DL,ML	Dermoscopy	37.6-98.7 (39)	53-100 (20)	NR	41.8-100 (15)	NR	81.4-99 (10)
Jones, 2022 [145]	Skin cancer	DL, ML	Dermoscopy	59.7-100 (180)	13-100 (207)	NR	34.2-100 (167)	NR	71-100 (90)
Dildar, 2021 [146]	Skin Cancer	DL	Dermoscopy	70.1-98.9 (38)	14.9-97.8 (10)	NR	80-98 (10)	NR	69-98.8 (8)
Kassem, 2021 [147]	Skin cancer	DL, ML	Dermoscopy	64.4-100 (86)	35-100 (70)	NR	60-100 (72)	NR	NR
Salinas, 2024 [148]	Skin cancer	ML	Dermoscopy	13.6-94 (15)	25.4-98.2 (29)	NR	42.5-100 (27)	NR	72-94.8 (8)
Ruffano, 2018 [149]	Skin cancer	DL, ML	Dermoscopy, Spectroscopy	NR	17-100 (30)	NR	8-98 (30)	NR	NR
Furriel, 2024 [150]	Skin cancer	DL,ML	Dermoscopy	68-97.5 (9)	80-100 (10)	NR	45.5-100 (10)	NR	90-95 (3)
Other cancers
Zhang, 2022 [151]	Adrenal tumor	ML	CT, MRI	90-95.4 (26)	47.5-100 (21)	87.1	55.6-100 (21)	72.1	65-100 (21)
Ong, 2023 [152]	Bone malignancy	ML	X-ray, PET/CT, MRI	44-99 (32)	63-100 (13)	NR	73-96 (13)	NR	73-96 (19)
Salehi, 2024 [153]	Bone malignancy	CT, MRI, X-ray	X-ray, CT scan, MRI	55-99.3 (117)	40-100 (53)	94	55-100 (53)	92.86	92-93 (2)
Zhong, 2023 [154]	Chondrosarcoma	NR	CT, MRI	NR	81-100 (8)	0	78-100 (8)	0	NR
Bai, 2024 [155]	Lymphoma	DL,ML	MRI, PET/CT	NR	70-93 (10)	99.4	86-96 (10)	99.7	87-97 (30)
Hinterwimmer, 2022 [156]	Musculoskeletal malignancies	DL,ML	X-ray, CT, MRI, US	71-99 (21)	NR	NR	NR	NR	64-98 (18)
Zhu, 2024 [157]	Soft tissue tarcomas	DL	MRI	NR	66-100 (10)	78.6	36-100 (10)	87.7	87-93 (3)
Dai, 2024 [158]	Soft tissue tumors	DL	MRI, US, CT	NR	57-100 (14)	71.7	25-100 (14)	90.6	NR
CT, computed tomography; DL, deep learning; EUS, endoscopic ultrasound; IR, Infrared thermal imaging; ML, Machine Learning; MRI, Magnetic Resonance Imaging; OCT, optical coherence tomography; PET, Positron Emission Computed tomography; RS, Raman spectroscopy; US, Ultrasound; WSI, whole slide images.
Reference
Al-Galal, 2021 [1]	Al-Galal, S.A.Y., Alshaikhli, I.F.T. Abdulrazzaq, M. MRI brain tumor medical images analysis using deep learning techniques: a systematic review. Health Technol. 11, 267–282 (2021). https://doi.org/10.1007/s12553-020-00514-6
Naeem, 2022 [2]	Naeem A, Anees T, Naqvi RA, Loh W-K. A Comprehensive Analysis of Recent Deep and Federated-Learning-Based Methodologies for Brain Tumor Diagnosis. Journal of Personalized Medicine. 2022; 12(2):275. https://doi.org/10.3390/jpm12020275
Kouli, 2022 [3]	Kouli, O., Hassane, A.S., Badran, D., Kouli, T., Hossain-Ibrahim, K., & Steele, J.D. Automated brain tumor identification using magnetic resonance imaging: A systematic review and meta-analysis. Neuro-oncology Advances, 2022, 4.
Xie, 2022 [4]	Xie Y, Zaccagna F, Rundo L, Testa C, Agati R, Lodi R, Manners DN, Tonon C. Convolutional Neural Network Techniques for Brain Tumor Classification (from 2015 to 2022): Review, Challenges, and Future Perspectives. Diagnostics. 2022; 12(8):1850. https://doi.org/10.3390/diagnostics12081850
Badrigilan, 2021 [5]	Al-Galal, S.A.Y., Alshaikhli, I.F.T. Abdulrazzaq, M. MRI brain tumor medical images analysis using deep learning techniques: a systematic review. Health Technol. 11, 267–282 (2021). https://doi.org/10.1007/s12553-020-00514-6
Silva, 2024 [6]	Silva Santana L, Borges Camargo Diniz J, Mothé Glioche Gasparri L, et al. Application of Machine Learning for Classification of Brain Tumors: A Systematic Review and Meta-Analysis. World Neurosurg. 2024;186:204-218.e2. doi:10.1016/j.wneu.2024.03.152
Tandon, 2024 [7]	Tandon R, Agrawal S, Rathore NPS, Mishra AK, Jain SK. A systematic review on deep learning-based automated cancer diagnosis models. J Cell Mol Med. 2024;28(6):e18144. doi:10.1111/jcmm.18144
Buchlak, 2021 [8]	Buchlak QD, Esmaili N, Leveque JC, Bennett C, Farrokhi F, Piccardi M. Machine learning applications to neuroimaging for glioma detection and classification: An artificial intelligence augmented systematic review. J Clin Neurosci. 2021;89:177-198. doi:10.1016/j.jocn.2021.04.043
Kempen, 2021 [9]	van Kempen EJ, Post M, Mannil M, et al. Performance of machine learning algorithms for glioma segmentation of brain MRI: a systematic literature review and meta-analysis. Eur Radiol. 2021;31(12):9638-9653. doi:10.1007/s00330-021-08035-0
Sohn, 2020 [10]	Sohn, Curtis K. and Sotirios Bisdas. “Diagnostic Accuracy of Machine Learning-Based Radiomics in Grading Gliomas: Systematic Review and Meta-Analysis.” Contrast Media & Molecular Imaging 2020 (2020): n. pag.
Sun, 2023 [11]	Sun, W., Song, C., Tang, C., Pan, C., Xue, P., Fan, J., Qiao, Y. Performance of deep learning algorithms to distinguish high-grade glioma from low-grade glioma: A systematic review and meta-analysis. iScience, 2023, 26.，https://doi.org/10.1016/j.isci.2023.106815
Alhasan, 2021 [12]	Alhasan, Ayman. Clinical Applications of Artificial Intelligence, Machine Learning, and Deep Learning in the Imaging of Gliomas: A Systematic Review. Cureus. 2021, 13. 10.7759/cureus.19580.
Buchlak, 2021 [13]	van Kempen EJ, Post M, Mannil M, et al. Accuracy of Machine Learning Algorithms for the Classification of Molecular Features of Gliomas on MRI: A Systematic Literature Review and Meta-Analysis. Cancers (Basel). 2021;13(11):2606. Published 2021 May 26. doi:10.3390/cancers13112606
Nguyen, 2018 [14]	Nguyen AV, Blears EE, Ross E, Lall RR, Ortega-Barnett J. Machine learning applications for the differentiation of primary central nervous system lymphoma from glioblastoma on imaging: a systematic review and meta-analysis. Neurosurg Focus. 2018;45(5):E5. doi:10.3171/2018.8.FOCUS18325
Petersen, 2022 [15]	Cassinelli Petersen GI, Shatalov J, Verma T, et al. Machine Learning in Differentiating Gliomas from Primary CNS Lymphomas: A Systematic Review, Reporting Quality, and Risk of Bias Assessment. AJNR Am J Neuroradiol. 2022;43(4):526-533. doi:10.3174/ajnr.A7473
DeJohn, 2022 [16]	DeJohn CR, Grant SR, Seshadri M. Application of Machine Learning Methods to Improve the Performance of Ultrasound in Head and Neck Oncology: A Literature Review. Cancers (Basel). 2022;14(3):665. Published 2022 Jan 28. doi:10.3390/cancers14030665
Hasan, 2022 [17]	Jethanandani A, Lin TA, Volpe S, et al. Exploring Applications of Radiomics in Magnetic Resonance Imaging of Head and Neck Cancer: A Systematic Review. Front Oncol. 2018;8:131. Published 2018 May 14. doi:10.3389/fonc.2018.00131
Rokhshad, 2023 [18]	Rokhshad R, Salehi SN, Yavari A, et al. Deep learning for diagnosis of head and neck cancers through radiographic data: a systematic review and meta-analysis. Oral Radiol. 2024;40(1):1-20. doi:10.1007/s11282-023-00715-5
Zurek, 2022 [19]	Żurek M, Jasak K, Niemczyk K, Rzepakowska A. Artificial Intelligence in Laryngeal Endoscopy: Systematic Review and Meta-Analysis. J Clin Med. 2022;11(10):2752. Published 2022 May 12. doi:10.3390/jcm11102752
Ng, 2022 [20]	Ng WT, But B, Choi HCW, et al. Application of Artificial Intelligence for Nasopharyngeal Carcinoma Management - A Systematic Review. Cancer Manag Res. 2022;14:339-366. Published 2022 Jan 26. doi:10.2147/CMAR.S341583
Lim, 2024 [21]	Li C, Chen X, Chen C, et al. Application of deep learning radiomics in oral squamous cell carcinoma-Extracting more information from medical images using advanced feature analysis. J Stomatol Oral Maxillofac Surg. 2024;125(3S):101840. doi:10.1016/j.jormas.2024.101840
Elmakaty, 2022 [22]	Elmakaty, Ibrahim & Elmarasi, Mohamed & Amarah, Ahmed & Abdo, Ruba & Malki, Mohammed. (2022). Accuracy of Artificial Intelligence-Assisted Detection of Oral Squamous Cell Carcinoma: A Systematic Review and Meta-Analysis. Critical Reviews in Oncology/Hematology. 178. 103777. 10.1016/j.critrevonc.2022.103777.
Chauveron, 2024 [23]	de Chauveron J, Unger M, Lescaille G, Wendling L, Kurtz C, Rochefort J. Artificial intelligence for oral squamous cell carcinoma detection based on oral photographs: A comprehensive literature review. Cancer Med. Published online January 2, 2024. doi:10.1002/cam4.6822
Han, 2022 [24]	Han R, Lin N, Huang J, Ma X. Diagnostic accuracy of Raman spectroscopy in oral squamous cell carcinoma [published correction appears in Front Oncol. 2022 Sep 21;12:1030058. doi: 10.3389/fonc.2022.1030058]. Front Oncol. 2022;12:925032. Published 2022 Aug 5. doi:10.3389/fonc.2022.925032
Kim, 2022 [25]	Kim JS, Kim BG, Hwang SH. Efficacy of Artificial Intelligence-Assisted Discrimination of Oral Cancerous Lesions from Normal Mucosa Based on the Oral Mucosal Image: A Systematic Review and Meta-Analysis. Cancers (Basel). 2022;14(14):3499. Published 2022 Jul 19. doi:10.3390/cancers14143499
Ferro, 2022 [26]	Ferro A, Kotecha S, Fan K. Machine learning in point-of-care automated classification of oral potentially malignant and malignant disorders: a systematic review and meta-analysis. Sci Rep. 2022;12(1):13797. Published 2022 Aug 13. doi:10.1038/s41598-022-17489-1
Khanagar, 2021 [27]	Khanagar SB, Naik S, Al Kheraif AA, et al. Application and Performance of Artificial Intelligence Technology in Oral Cancer Diagnosis and Prediction of Prognosis: A Systematic Review. Diagnostics (Basel). 2021;11(6):1004. Published 2021 May 31. doi:10.3390/diagnostics11061004
Potipimpanon, 2022 [28]	Potipimpanon P, Charakorn N, Hirunwiwatkul P. A comparison of artificial intelligence versus radiologists in the diagnosis of thyroid nodules using ultrasonography: a systematic review and meta-analysis. Eur Arch Otorhinolaryngol. 2022;279(11):5363-5373. doi:10.1007/s00405-022-07436-1
Zhao, 2019 [29]	Zhao WJ, Fu LR, Huang ZM, Zhu JQ, Ma BY. Effectiveness evaluation of computer-aided diagnosis system for the diagnosis of thyroid nodules on ultrasound: A systematic review and meta-analysis. Medicine (Baltimore). 2019;98(32):e16379. doi:10.1097/MD.0000000000016379
Xu, 2019 [30]	Xu L, Gao J, Wang Q, et al. Computer-Aided Diagnosis Systems in Diagnosing Malignant Thyroid Nodules on Ultrasonography: A Systematic Review and Meta-Analysis. Eur Thyroid J. 2020;9(4):186-193. doi:10.1159/000504390
Cleere, 2022 [31]	Cleere EF, Davey MG, O'Neill S, et al. Radiomic Detection of Malignancy within Thyroid Nodules Using Ultrasonography-A Systematic Review and Meta-Analysis. Diagnostics (Basel). 2022;12(4):794. Published 2022 Mar 24. doi:10.3390/diagnostics12040794
Sharifi, 2021 [32]	Sharifi, Yasaman & Sargolzaei, Mahdi & Bakhshali, Mohamad Amin & Dehghani, Toktam & Danaiashgzari, Morteza & Eslami, Saeid. (2020). Deep Learning on Ultrasound Images of Thyroid Nodules. Biocybernetics and Biomedical Engineering. 10.1016/j.bbe.2021.02.008.
Busch, 2023 [33]	Julian M. Conn Busch, Joseph L. Cozzi, Hui Li, Li Lan, Maryellen L. Giger, Xavier M. Keutgen, Role of machine learning in differentiating benign from malignant indeterminate thyroid nodules: A literature review, Health Sciences Review, Volume 7,2023,100089, ISSN 2772-6320, https://doi.org/10.1016/j.hsr.2023.100089.
Thong, 2023 [34]	Thong LT, Chou HS, Chew HSJ, Lau Y. Diagnostic test accuracy of artificial intelligence-based imaging for lung cancer screening: A systematic review and meta-analysis. Lung Cancer. 2023;176:4-13. doi:10.1016/j.lungcan.2022.12.002
Liu, 2023 [35]	Liu M, Wu J, Wang N, et al. The value of artificial intelligence in the diagnosis of lung cancer: A systematic review and meta-analysis. PLoS One. 2023;18(3):e0273445. Published 2023 Mar 23. doi:10.1371/journal.pone.0273445
Pacurari, 2023 [36]	Pacurari AC, Bhattarai S, Muhammad A, et al. Diagnostic Accuracy of Machine Learning AI Architectures in Detection and Classification of Lung Cancer: A Systematic Review. Diagnostics (Basel). 2023;13(13):2145. Published 2023 Jun 22. doi:10.3390/diagnostics13132145
Sokouti, 2019 [37]	Sokouti, M., Sokouti, M. & Sokouti, B. A systematic review and meta-analysis on performance of intelligent systems in lung cancer: Where are we?. Artif Intell Rev 53, 3287–3298 (2020). https://doi.org/10.1007/s10462-019-09764-x
Valente, 2015 [38]	Tandon R, Agrawal S, Rathore NPS, Mishra AK, Jain SK. A systematic review on deep learning-based automated cancer diagnosis models. J Cell Mol Med. 2024;28(6):e18144. doi:10.1111/jcmm.18144
Amir, 2016 [39]	Valente IR, Cortez PC, Neto EC, Soares JM, de Albuquerque VH, Tavares JM. Automatic 3D pulmonary nodule detection in CT images: A survey. Comput Methods Programs Biomed. 2016;124:91-107. doi:10.1016/j.cmpb.2015.10.006
Zhang, 2019 [40]	Amir GJ, Lehmann HP. After Detection: The Improved Accuracy of Lung Cancer Assessment Using Radiologic Computer-aided Diagnosis. Acad Radiol. 2016;23(2):186-191. doi:10.1016/j.acra.2015.10.014
Jin, 2023 [41]	Jin, H. , Yu, C. , Gong, Z. , Zheng, R. , Zhao, Y. , & Fu, Q. . (2023). Machine learning techniques for pulmonary nodule computer-aided diagnosis using ct images: a systematic review. Biomedical signal processing and control.
Wang, 2019 [42]	Wang X, Mao K, Wang L, Yang P, Lu D, He P. An Appraisal of Lung Nodules Automatic Classification Algorithms for CT Images. Sensors (Basel). 2019;19(1):194. Published 2019 Jan 7. doi:10.3390/s19010194
Li, 2019 [43]	Li D, Mikela Vilmun B, Frederik Carlsen J, et al. The Performance of Deep Learning Algorithms on Automatic Pulmonary Nodule Detection and Classification Tested on Different Datasets That Are Not Derived from LIDC-IDRI: A Systematic Review. Diagnostics (Basel). 2019;9(4):207. Published 2019 Nov 29. doi:10.3390/diagnostics9040207
Huang, 2021 [44]	Huang G, Wei X, Tang H, Bai F, Lin X, Xue D. A systematic review and meta-analysis of diagnostic performance and physicians' perceptions of artificial intelligence (AI)-assisted CT diagnostic technology for the classification of pulmonary nodules. J Thorac Dis. 2021;13(8):4797-4811. doi:10.21037/jtd-21-810
Min, 2022 [45]	Min Y, Hu L, Wei L, Nie S. Computer-aided detection of pulmonary nodules based on convolutional neural networks: a review. Phys Med Biol. 2022;67(6):10.1088/1361-6560/ac568e. Published 2022 Mar 7. doi:10.1088/1361-6560/ac568e
Forte, 2022 [46]	Forte GC, Altmayer S, Silva RF, et al. Deep Learning Algorithms for Diagnosis of Lung Cancer: A Systematic Review and Meta-Analysis. Cancers (Basel). 2022;14(16):3856. Published 2022 Aug 9. doi:10.3390/cancers14163856
Jassim, 2022 [47]	Jassim, M. M. , & Jaber, M. M. . Systematic review for lung cancer detection and lung nodule classification: taxonomy, challenges, and recommendation future works. Journal of Intelligent Systems, 22022, 31, 944 - 964.
Zheng, 2022 [48]	Zheng X, He B, Hu Y, et al. Diagnostic Accuracy of Deep Learning and Radiomics in Lung Cancer Staging: A Systematic Review and Meta-Analysis. Front Public Health. 2022;10:938113. Published 2022 Jul 18. doi:10.3389/fpubh.2022.938113
Njei, 2023 [49]	Njei B, McCarty TR, Mohan BP, Fozo L, Navaneethan U. Artificial intelligence in endoscopic imaging for detection of malignant biliary strictures and cholangiocarcinoma: a systematic review. Ann Gastroenterol. 2023;36(2):223-230. doi:10.20524/aog.2023.0779
Yamada, 2021 [50]	Yamada M, Saito Y, Yamada S, Kondo H, Hamamoto R. Detection of flat colorectal neoplasia by artificial intelligence: A systematic review. Best Pract Res Clin Gastroenterol. 2021;52-53:101745. doi:10.1016/j.bpg.2021.101745
Ma, 2022 [51]	Ma H, Wang L, Chen Y, Tian L. Convolutional neural network-based artificial intelligence for the diagnosis of early esophageal cancer based on endoscopic images: A meta-analysis. Saudi J Gastroenterol. 2022;28(5):332-340. doi:10.4103/sjg.sjg_178_22
Zhang, 2021 [52]	Zhang SM, Wang YJ, Zhang ST. Accuracy of artificial intelligence-assisted detection of esophageal cancer and neoplasms on endoscopic images: A systematic review and meta-analysis. J Dig Dis. 2021;22(6):318-328. doi:10.1111/1751-2980.12992
Bang, 2021 [53]	Bang CS, Lee JJ, Baik GH. Computer-aided diagnosis of esophageal cancer and neoplasms in endoscopic images: a systematic review and meta-analysis of diagnostic test accuracy. Gastrointest Endosc. 2021;93(5):1006-1015.e13. doi:10.1016/j.gie.2020.11.025
Bhatti, 2021 [54]	Bhatti KM, Khanzada ZS, Kuzman M, Ali SM, Iftikhar SY, Small P. Diagnostic Performance of Artificial Intelligence-Based Models for the Detection of Early Esophageal Cancers in Barret's Esophagus: A Meta-Analysis of Patient-Based Studies. Cureus. 2021;13(6):e15447. Published 2021 Jun 4. doi:10.7759/cureus.15447
Syed, 2020 [55]	Syed T, Doshi A, Guleria S, Syed S, Shah T. Artificial Intelligence and Its Role in Identifying Esophageal Neoplasia. Dig Dis Sci. 2020;65(12):3448-3455. doi:10.1007/s10620-020-06643-2
Zhang, 2023 [56]	Zhang JQ, Mi JJ, Wang R. Application of convolutional neural network-based endoscopic imaging in esophageal cancer or high-grade dysplasia: A systematic review and meta-analysis. World J Gastrointest Oncol. 2023;15(11):1998-2016. doi:10.4251/wjgo.v15.i11.1998
Guidozzi, 2023 [57]	Guidozzi N, Menon N, Chidambaram S, Markar SR. The role of artificial intelligence in the endoscopic diagnosis of esophageal cancer: a systematic review and meta-analysis. Dis Esophagus. 2023;36(12):doad048. doi:10.1093/dote/doad048
Islam, 2022 [58]	Islam MM, Poly TN, Walther BA, et al. Deep Learning for the Diagnosis of Esophageal Cancer in Endoscopic Images: A Systematic Review and Meta-Analysis. Cancers (Basel). 2022;14(23):5996. Published 2022 Dec 5. doi:10.3390/cancers14235996
Visaggi, 2021 [59]	Visaggi P, Barberio B, Gregori D, et al. Systematic review with meta-analysis: artificial intelligence in the diagnosis of oesophageal diseases [published correction appears in Aliment Pharmacol Ther. 2022 Sep;56(5):928. doi: 10.1111/apt.17166]. Aliment Pharmacol Ther. 2022;55(5):528-540. doi:10.1111/apt.16778
Tan, 2022 [60]	Tan JL, Chinnaratha MA, Woodman R, et al. Diagnostic Accuracy of Artificial Intelligence (AI) to Detect Early Neoplasia in Barrett's Esophagus: A Non-comparative Systematic Review and Meta-Analysis. Front Med (Lausanne). 2022;9:890720. Published 2022 Jun 22. doi:10.3389/fmed.2022.890720
Hosseini, 2023 [61]	Hosseini F, Asadi F, Emami H, Ebnali M. Machine learning applications for early detection of esophageal cancer: a systematic review. BMC Med Inform Decis Mak. 2023;23(1):124. Published 2023 Jul 17. doi:10.1186/s12911-023-02235-y
Lui, 2020 [62]	Lui TKL, Tsui VWM, Leung WK. Accuracy of artificial intelligence-assisted detection of upper GI lesions: a systematic review and meta-analysis. Gastrointest Endosc. 2020;92(4):821-830.e9. doi:10.1016/j.gie.2020.06.034
Mohan, 2020 [63]	Mohan BP, Khan SR, Kassab LL, Ponnada S, Dulai PS, Kochhar GS. Accuracy of convolutional neural network-based artificial intelligence in diagnosis of gastrointestinal lesions based on endoscopic images: A systematic review and meta-analysis. Endosc Int Open. 2020;8(11):E1584-E1594. doi:10.1055/a-1236-3007
Yan, 2021 [64]	Yan T, Wong PK, Qin YY. Deep learning for diagnosis of precancerous lesions in upper gastrointestinal endoscopy: A review. World J Gastroenterol. 2021;27(20):2531-2544. doi:10.3748/wjg.v27.i20.2531
Arribas, 2020 [65]	Arribas J, Antonelli G, Frazzoni L, et al. Standalone performance of artificial intelligence for upper GI neoplasia: a meta-analysis. Gut. Published online October 30, 2020. doi:10.1136/gutjnl-2020-321922
Luo, 2022 [66]	Luo D, Kuang F, Du J, et al. Artificial Intelligence-Assisted Endoscopic Diagnosis of Early Upper Gastrointestinal Cancer: A Systematic Review and Meta-Analysis. Front Oncol. 2022;12:855175. Published 2022 Jun 10. doi:10.3389/fonc.2022.855175
Langarizadeh, 2021 [67]	Langarizadeh, M., & Sayadi, M. (2021). Machine Learning Techniques for Diagnosis of Lower Gastrointestinal Cancer: A Systematic Review. Iranian Red Crescent Medical Journal (IRCMJ), 23(7), -. doi: 10.32592/ircmj.2021.23.7.436
Chidambaram, 2022 [68]	Chidambaram S, Sounderajah V, Maynard N, Markar SR. Diagnostic Performance of Artificial Intelligence-Centred Systems in the Diagnosis and Postoperative Surveillance of Upper Gastrointestinal Malignancies Using Computed Tomography Imaging: A Systematic Review and Meta-Analysis of Diagnostic Accuracy. Ann Surg Oncol. 2022;29(3):1977-1990. doi:10.1245/s10434-021-10882-6
Shi, 2024 [69]	Shi Y, Fan H, Li L, et al. The value of machine learning approaches in the diagnosis of early gastric cancer: a systematic review and meta-analysis. World J Surg Oncol. 2024;22(1):40. Published 2024 Feb 1. doi:10.1186/s12957-024-03321-9
Bhardwaj, 2022 [70]	Bhardwaj, P. , Bhandari, G. , Kumar, Y. , Gupta, S. . An investigational approach for the prediction of gastric cancer using artificial intelligence techniques: a systematic review. Archives of Computational Methods in Engineering, 2022, 29(6), 4379-4400.
Jin, 2020 [71]	Jin P, Ji X, Kang W, et al. Artificial intelligence in gastric cancer: a systematic review. J Cancer Res Clin Oncol. 2020;146(9):2339-2350. doi:10.1007/s00432-020-03304-9
Islam, 2021 [72]	Islam MM, Poly TN, Walther BA, Lin MC, Li YJ. Artificial Intelligence in Gastric Cancer: Identifying Gastric Cancer Using Endoscopic Images with Convolutional Neural Network. Cancers (Basel). 2021;13(21):5253. Published 2021 Oct 20. doi:10.3390/cancers13215253
Xie, 2021 [73]	Xie F, Zhang K, Li F, et al. Diagnostic accuracy of convolutional neural network-based endoscopic image analysis in diagnosing gastric cancer and predicting its invasion depth: a systematic review and meta-analysis. Gastrointest Endosc. 2022;95(4):599-609.e7. doi:10.1016/j.gie.2021.12.021
Zhao, 2022 [74]	Zhao Y, Hu B, Wang Y, Yin X, Jiang Y, Zhu X. Identification of gastric cancer with convolutional neural networks: a systematic review. Multimed Tools Appl. 2022;81(8):11717-11736. doi:10.1007/s11042-022-12258-8
Chen, 2022 [75]	Chen PC, Lu YR, Kang YN, Chang CC. The Accuracy of Artificial Intelligence in the Endoscopic Diagnosis of Early Gastric Cancer: Pooled Analysis Study. J Med Internet Res. 2022;24(5):e27694. Published 2022 May 16. doi:10.2196/27694
Jiang, 2021 [76]	Jiang K, Jiang X, Pan J, et al. Current Evidence and Future Perspective of Accuracy of Artificial Intelligence Application for Early Gastric Cancer Diagnosis With Endoscopy: A Systematic and Meta-Analysis [published correction appears in Front Med (Lausanne). 2021 May 14;8:698483. doi: 10.3389/fmed.2021.698483]. Front Med (Lausanne). 2021;8:629080. Published 2021 Mar 15. doi:10.3389/fmed.2021.629…
Dilaghi, 2022 [77]	Dilaghi E, Lahner E, Annibale B, Esposito G. Systematic review and meta-analysis: Artificial intelligence for the diagnosis of gastric precancerous lesions and Helicobacter pylori infection. Dig Liver Dis. 2022;54(12):1630-1638. doi:10.1016/j.dld.2022.03.007
Ye, 2022 [78]	Ye XH, Zhao LL, Wang L. Diagnostic accuracy of endoscopic ultrasound with artificial intelligence for gastrointestinal stromal tumors: A meta-analysis. J Dig Dis. 2022;23(5-6):253-261. doi:10.1111/1751-2980.13110
Gomes, 2023 [79]	Gomes RSA, de Oliveira GHP, de Moura DTH, et al. Endoscopic ultrasound artificial intelligence-assisted for prediction of gastrointestinal stromal tumors diagnosis: A systematic review and meta-analysis. World J Gastrointest Endosc. 2023;15(8):528-539. doi:10.4253/wjge.v15.i8.528
Liu, 2022 [80]	Liu XY, Song W, Mao T, Zhang Q, Zhang C, Li XY. Application of artificial intelligence in the diagnosis of subepithelial lesions using endoscopic ultrasonography: a systematic review and meta-analysis. Front Oncol. 2022;12:915481. Published 2022 Aug 15. doi:10.3389/fonc.2022.915481
Azer, 2019 [81]	Azer SA. Deep learning with convolutional neural networks for identification of liver masses and hepatocellular carcinoma: A systematic review. World J Gastrointest Oncol. 2019;11(12):1218-1230. doi:10.4251/wjgo.v11.i12.1218IF: 2.5 Q2
Wei, 2023 [82]	Wei Q, Tan N, Xiong S, Luo W, Xia H, Luo B. Deep Learning Methods in Medical Image-Based Hepatocellular Carcinoma Diagnosis: A Systematic Review and Meta-Analysis. Cancers (Basel). 2023;15(23):5701. Published 2023 Dec 3. doi:10.3390/cancers15235701
Bo, 2024 [83]	Bo Z, Song J, He Q, et al. Application of artificial intelligence radiomics in the diagnosis, treatment, and prognosis of hepatocellular carcinoma. Comput Biol Med. 2024;173:108337. doi:10.1016/j.compbiomed.2024.108337
Salehi, 2024 [84]	Salehi MA, Harandi H, Mohammadi S, Shahrabi Farahani M, Shojaei S, Saleh RR. Diagnostic Performance of Artificial Intelligence in Detection of Hepatocellular Carcinoma: A Meta-analysis. J Imaging Inform Med. Published online March 4, 2024. doi:10.1007/s10278-024-01058-1
Prasoppokakorn, 2021 [85]	Prasoppokakorn T, Tiyarattanachai T, Chaiteerakij R, et al. Application of artificial intelligence for diagnosis of pancreatic ductal adenocarcinoma by EUS: A systematic review and meta-analysis. Endosc Ultrasound. 2022;11(1):17-26. doi:10.4103/EUS-D-20-00219
Dumitrescu, 2022 [86]	Dumitrescu EA, Ungureanu BS, Cazacu IM, et al. Diagnostic Value of Artificial Intelligence-Assisted Endoscopic Ultrasound for Pancreatic Cancer: A Systematic Review and Meta-Analysis. Diagnostics (Basel). 2022;12(2):309. Published 2022 Jan 25. doi:10.3390/diagnostics12020309
Mohan, 2022 [87]	Mohan BP, Facciorusso A, Khan SR, et al. Pooled diagnostic parameters of artificial intelligence in EUS image analysis of the pancreas: A descriptive quantitative review. Endosc Ultrasound. 2022;11(3):156-169. doi:10.4103/EUS-D-21-00063
Jan, 2023 [88]	Jan Z, El Assadi F, Abd-Alrazaq A, Jithesh PV. Artificial Intelligence for the Prediction and Early Diagnosis of Pancreatic Cancer: Scoping Review. J Med Internet Res. 2023;25:e44248. Published 2023 Mar 31. doi:10.2196/44248
Lv, 2023 [89]	Lv B, Wang K, Wei N, Yu F, Tao T, Shi Y. Diagnostic value of deep learning-assisted endoscopic ultrasound for pancreatic tumors: a systematic review and meta-analysis. Front Oncol. 2023;13:1191008. Published 2023 Jul 27. doi:10.3389/fonc.2023.1191008
Goyal, 2022 [90]	Goyal H, Sherazi SAA, Gupta S, Perisetti A, Achebe I, Ali A, Tharian B, Thosani N, Sharma NR. Application of artificial intelligence in diagnosis of pancreatic malignancies by endoscopic ultrasound: a systemic review. Therap Adv Gastroenterol. 2022 Apr 29;15:17562848221093873. doi: 10.1177/17562848221093873. PMID: 35509425; PMCID: PMC9058356.
Yin, 2022 [91]	Yin H, Yang X, Sun L, et al. The value of artificial intelligence techniques in predicting pancreatic ductal adenocarcinoma with EUS images: A meta-analysis and systematic review. Endosc Ultrasound. 2023;12(1):50-58. doi:10.4103/EUS-D-21-00131
Salem, 2021 [92]	Salem H, Soria D, Lund JN, Awwad A. A systematic review of the applications of Expert Systems (ES) and machine learning (ML) in clinical urology. BMC Med Inform Decis Mak. 2021;21(1):223. Published 2021 Jul 22. doi:10.1186/s12911-021-01585-9
Huang, 2022 [93]	Huang X, Wang X, Lan X, Deng J, Lei Y, Lin F. The role of radiomics with machine learning in the prediction of muscle-invasive bladder cancer: A mini review. Front Oncol. 2022;12:990176. Published 2022 Aug 17. doi:10.3389/fonc.2022.990176
Kozikowski, 2022 [94]	Kozikowski M, Suarez-Ibarrola R, Osiecki R, et al. Role of Radiomics in the Prediction of Muscle-invasive Bladder Cancer: A Systematic Review and Meta-analysis. Eur Urol Focus. 2022;8(3):728-738. doi:10.1016/j.euf.2021.05.005
Cuocolo, 2020 [95]	Cuocolo R, Cipullo MB, Stanzione A, et al. Machine learning for the identification of clinically significant prostate cancer on MRI: a meta-analysis. Eur Radiol. 2020;30(12):6877-6887. doi:10.1007/s00330-020-07027-w
Sihotang, 2023 [96]	Castaldo R, Cavaliere C, Soricelli A, Salvatore M, Pecchia L, Franzese M. Radiomic and Genomic Machine Learning Method Performance for Prostate Cancer Diagnosis: Systematic Literature Review. J Med Internet Res. 2021;23(4):e22394. Published 2021 Apr 1. doi:10.2196/22394
Sushentsev, 2022 [97]	Sushentsev N, Moreira Da Silva N, Yeung M, et al. Comparative performance of fully-automated and semi-automated artificial intelligence methods for the detection of clinically significant prostate cancer on MRI: a systematic review. Insights Imaging. 2022;13(1):59. Published 2022 Mar 28. doi:10.1186/s13244-022-01199-3
Michaely, 2022 [98]	Michaely HJ, Aringhieri G, Cioni D, Neri E. Current Value of Biparametric Prostate MRI with Machine-Learning or Deep-Learning in the Detection, Grading, and Characterization of Prostate Cancer: A Systematic Review. Diagnostics (Basel). 2022;12(4):799. Published 2022 Mar 24. doi:10.3390/diagnostics12040799
Syer, 2021 [99]	Syer T, Mehta P, Antonelli M, et al. Artificial Intelligence Compared to Radiologists for the Initial Diagnosis of Prostate Cancer on Magnetic Resonance Imaging: A Systematic Review and Recommendations for Future Studies. Cancers (Basel). 2021;13(13):3318. Published 2021 Jul 1. doi:10.3390/cancers13133318
Castillo, 2020 [100]	T JMC, Arif M, Niessen WJ, Schoots IG, Veenland JF. Automated Classification of Significant Prostate Cancer on MRI: A Systematic Review on the Performance of Machine Learning Applications. Cancers (Basel). 2020;12(6):1606. Published 2020 Jun 17. doi:10.3390/cancers12061606
Sugano, 2020 [101]	Sugano D, Sanford D, Abreu A, Duddalwar V, Gill I, Cacciamani GE. Impact of radiomics on prostate cancer detection: a systematic review of clinical applications. Curr Opin Urol. 2020;30(6):754-781. doi:10.1097/MOU.0000000000000822
Castaldo, 2021 [102]	Castaldo R, Cavaliere C, Soricelli A, Salvatore M, Pecchia L, Franzese M. Radiomic and Genomic Machine Learning Method Performance for Prostate Cancer Diagnosis: Systematic Literature Review. J Med Internet Res. 2021;23(4):e22394. Published 2021 Apr 1. doi:10.2196/22394
Roest, 2022 [103]	Roest C, Fransen SJ, Kwee TC, Yakar D. Comparative Performance of Deep Learning and Radiologists for the Diagnosis and Localization of Clinically Significant Prostate Cancer at MRI: A Systematic Review. Life (Basel). 2022;12(10):1490. Published 2022 Sep 26. doi:10.3390/life12101490
Rouvière, 2023 [104]	Rouvière O, Jaouen T, Baseilhac P, et al. Artificial intelligence algorithms aimed at characterizing or detecting prostate cancer on MRI: How accurate are they when tested on independent cohorts? - A systematic review. Diagn Interv Imaging. 2023;104(5):221-234. doi:10.1016/j.diii.2022.11.005
Sihotang, 2022 [105]	Pahwa, B. , Tayal, A. , Shukla, A. , Soni, U. , Gupta, N. , Bassey, E. , et al. Utility of machine learning in the management of normal pressure hydrocephalus: a systematic review. World neurosurgery, 2023, 177.
Lindgren Belal, 2023 [106]	Lindgren Belal S, Frantz S, Minarik D, et al. Applications of Artificial Intelligence in PSMA PET/CT for Prostate Cancer Imaging. Semin Nucl Med. 2024;54(1):141-149. doi:10.1053/j.semnuclmed.2023.06.001
Talyshinskii, 2024 [107]	Talyshinskii A, Hameed BMZ, Ravinder PP, et al. Catalyzing Precision Medicine: Artificial Intelligence Advancements in Prostate Cancer Diagnosis and Management. Cancers (Basel). 2024;16(10):1809. Published 2024 May 9. doi:10.3390/cancers16101809
Thenault, 2020 [108]	Mathieu, R. . The application of artificial intelligence in prostate cancer management—what improvements can be expected? a systematic review. Applied Sciences, 2020, 10.
Song, 2024 [109]	Song H, Wang X, Wu R, Liu W. The influence of manual segmentation strategies and different phases selection on machine learning-based computed tomography in renal tumors: a systematic review and meta-analysis. Radiol Med. 2024;129(7):1025-1037. doi:10.1007/s11547-024-01825-8
Gardezi, 2019 [110]	Gardezi SJS, Elazab A, Lei B, Wang T. Breast Cancer Detection and Diagnosis Using Mammographic Data: Systematic Review. J Med Internet Res. 2019;21(7):e14464. Published 2019 Jul 26. doi:10.2196/14464
Li, 2020 [111]	Li J, Sang T, Yu WH, et al. The value of S-Detect for the differential diagnosis of breast masses on ultrasound: a systematic review and pooled meta-analysis. Med Ultrason. 2020;22(2):211-219. doi:10.11152/mu-2402
Hanis, 2022 [112]	Hanis TM, Islam MA, Musa KI. Diagnostic Accuracy of Machine Learning Models on Mammography in Breast Cancer Classification: A Meta-Analysis. Diagnostics (Basel). 2022;12(7):1643. Published 2022 Jul 5. doi:10.3390/diagnostics12071643
Wang, 2022 [113]	Wang X, Meng S. Diagnostic accuracy of S-Detect to breast cancer on ultrasonography: A meta-analysis (PRISMA). Medicine (Baltimore). 2022;101(34):e30359. doi:10.1097/MD.0000000000030359
Li, 2020 [114]	Li Z, Ye J, Du H, et al. Preoperative Prediction Power of Radiomics for Breast Cancer: A Systemic Review and Meta-Analysis. Front Oncol. 2022;12:837257. Published 2022 Mar 1. doi:10.3389/fonc.2022.837257
Boro, 2023 [115]	Omega Boro L, Nandi G. Diagnostic Performance of Deep Learning in Screened Mammogram: Systematic Review. Curr Med Imaging. Published online April 17, 2023. doi:10.2174/1573405620666230417085624
Liu, 2022 [116]	Liu J, Lei J, Ou Y, et al. Mammography diagnosis of breast cancer screening through machine learning: a systematic review and meta-analysis. Clin Exp Med. 2023;23(6):2341-2356. doi:10.1007/s10238-022-00895-0
Ozsahin, 2022 [117]	Uzun Ozsahin D, Ikechukwu Emegano D, Uzun B, Ozsahin I. The Systematic Review of Artificial Intelligence Applications in Breast Cancer Diagnosis. Diagnostics (Basel). 2022;13(1):45. Published 2022 Dec 23. doi:10.3390/diagnostics13010045
Hickman, 2022 [118]	Hickman SE, Woitek R, Le EPV, et al. Machine Learning for Workflow Applications in Screening Mammography: Systematic Review and Meta-Analysis. Radiology. 2022;302(1):88-104. doi:10.1148/radiol.2021210391
Adam, 2023 [119]	Adam R, Dell'Aquila K, Hodges L, Maldjian T, Duong TQ. Deep learning applications to breast cancer detection by magnetic resonance imaging: a literature review. Breast Cancer Res. 2023;25(1):87. Published 2023 Jul 24. doi:10.1186/s13058-023-01687-4
Dan, 2024 [120]	Dan Q, Xu Z, Burrows H, Bissram J, Stringer JSA, Li Y. Diagnostic performance of deep learning in ultrasound diagnosis of breast cancer: a systematic review. NPJ Precis Oncol. 2024;8(1):21. Published 2024 Jan 27. doi:10.1038/s41698-024-00514-z
Freeman, 2021 [121]	Freeman K, Geppert J, Stinton C, et al. Use of artificial intelligence for image analysis in breast cancer screening programmes: systematic review of test accuracy. BMJ. 2021;374:n1872. Published 2021 Sep 1. doi:10.1136/bmj.n1872
Aggarwa, 2021 [122]	Aggarwal R, Sounderajah V, Martin G, et al. Diagnostic accuracy of deep learning in medical imaging: a systematic review and meta-analysis. NPJ Digit Med. 2021;4(1):65. Published 2021 Apr 7. doi:10.1038/s41746-021-00438-z
Oh, 2023 [123]	Oh KE, Vasandani N, Anwar A. Radiomics to Differentiate Malignant and Benign Breast Lesions: A Systematic Review and Diagnostic Test Accuracy Meta-Analysis. Cureus. 2023;15(11):e49015. Published 2023 Nov 18. doi:10.7759/cureus.49015
Jung, 2023 [124]	Yoon JH, Strand F, Baltzer PAT, et al. Standalone AI for Breast Cancer Detection at Screening Digital Mammography and Digital Breast Tomosynthesis: A Systematic Review and Meta-Analysis. Radiology. 2023;307(5):e222639. doi:10.1148/radiol.222639
Viñals, 2023 [125]	Viñals R, Jonnalagedda M, Petignat P, Thiran JP, Vassilakos P. Artificial Intelligence-Based Cervical Cancer Screening on Images Taken during Visual Inspection with Acetic Acid: A Systematic Review. Diagnostics (Basel). 2023;13(5):836. Published 2023 Feb 22. doi:10.3390/diagnostics13050836
Taddese, 2024 [126]	Taddese AA, Tilahun BC, Awoke T, Atnafu A, Mamuye A, Mengiste SA. Deep-learning models for image-based gynecological cancer diagnosis: a systematic review and meta- analysis. Front Oncol. 2024;13:1216326. Published 2024 Jan 11. doi:10.3389/fonc.2023.1216326
Qi, 2024 [127]	Qi L, Li X, Yang Y, Zhao M, Lin A, Ma L. Accuracy of machine learning in the preoperative identification of ovarian borderline tumors: a meta-analysis. Clin Radiol. 2024;79(7):501-514. doi:10.1016/j.crad.2024.02.012
Ma, 2023 [128]	Ma L, Huang L, Chen Y, et al. AI diagnostic performance based on multiple imaging modalities for ovarian tumor: A systematic review and meta-analysis. Front Oncol. 2023;13:1133491. Published 2023 Apr 21. doi:10.3389/fonc.2023.1133491
Mitchell, 2024 [129]	Mitchell S, Nikolopoulos M, El-Zarka A, et al. Artificial Intelligence in Ultrasound Diagnoses of Ovarian Cancer: A Systematic Review and Meta-Analysis. Cancers (Basel). 2024;16(2):422. Published 2024 Jan 19. doi:10.3390/cancers16020422
Koch, 2023 [130]	Koch AH, Jeelof LS, Muntinga CLP, et al. Analysis of computer-aided diagnostics in the preoperative diagnosis of ovarian cancer: a systematic review. Insights Imaging. 2023;14(1):34. Published 2023 Feb 15. doi:10.1186/s13244-022-01345-x
Xu, 2022 [131]	Xu HL, Gong TT, Liu FH, et al. Artificial intelligence performance in image-based ovarian cancer identification: A systematic review and meta-analysis. EClinicalMedicine. 2022;53:101662. Published 2022 Sep 17. doi:10.1016/j.eclinm.2022.101662
Akazawa, 2021 [132]	Akazawa M, Hashimoto K. Artificial intelligence in gynecologic cancers: Current status and future challenges - A systematic review. Artif Intell Med. 2021;120:102164. doi:10.1016/j.artmed.2021.102164
Widaatalla, 2023 [133]	Widaatalla Y, Wolswijk T, Adan F, et al. The application of artificial intelligence in the detection of basal cell carcinoma: A systematic review. J Eur Acad Dermatol Venereol. 2023;37(6):1160-1167. doi:10.1111/jdv.18963
Zhang, 2022 [134]	Zhang S, Wang Y, Zheng Q, Li J, Huang J, Long X. Artificial intelligence in melanoma: A systematic review. J Cosmet Dermatol. 2022;21(11):5993-6004. doi:10.1111/jocd.15323
Popescu, 2022 [135]	Popescu D, El-Khatib M, El-Khatib H, Ichim L. New Trends in Melanoma Detection Using Neural Networks: A Systematic Review. Sensors (Basel). 2022;22(2):496. Published 2022 Jan 10. doi:10.3390/s22020496
Dick, 2019 [136]	Dick V, Sinz C, Mittlböck M, Kittler H, Tschandl P. Accuracy of Computer-Aided Diagnosis of Melanoma: A Meta-analysis. JAMA Dermatol. 2019;155(11):1291-1299. doi:10.1001/jamadermatol.2019.1375
Rajpara, 2009 [137]	Rajpara SM, Botello AP, Townend J, Ormerod AD. Systematic review of dermoscopy and digital dermoscopy/ artificial intelligence for the diagnosis of melanoma. Br J Dermatol. 2009;161(3):591-604. doi:10.1111/j.1365-2133.2009.09093.x
Hyeon, 2022 [138]	Jeong HK, Park C, Henao R, Kheterpal M. Deep Learning in Dermatology: A Systematic Review of Current Approaches, Outcomes, and Limitations. JID Innov. 2022;3(1):100150. Published 2022 Aug 23. doi:10.1016/j.xjidi.2022.100150
Miller, 2024 [139]	Miller I, Rosic N, Stapelberg M, et al. Performance of Commercial Dermatoscopic Systems That Incorporate Artificial Intelligence for the Identification of Melanoma in General Practice: A Systematic Review. Cancers (Basel). 2024;16(7):1443. Published 2024 Apr 8. doi:10.3390/cancers16071443
Patel, 2023 [140]	Patel RH, Foltz EA, Witkowski A, Ludzik J. Analysis of Artificial Intelligence-Based Approaches Applied to Non-Invasive Imaging for Early Detection of Melanoma: A Systematic Review. Cancers (Basel). 2023;15(19):4694. Published 2023 Sep 23. doi:10.3390/cancers15194694
Jairath, 2024 [141]	Jairath N, Pahalyants V, Shah R, Weed J, Carucci JA, Criscito MC. Artificial Intelligence in Dermatology: A Systematic Review of Its Applications in Melanoma and Keratinocyte Carcinoma Diagnosis. Dermatol Surg. Published online May 9, 2024. doi:10.1097/DSS.0000000000004223
Thomsen, 2020 [142]	Thomsen K, Iversen L, Titlestad TL, Winther O. Systematic review of machine learning for diagnosis and prognosis in dermatology. J Dermatolog Treat. 2020;31(5):496-510. doi:10.1080/09546634.2019.1682500
Marka, 2019 [143]	Marka A, Carter JB, Toto E, Hassanpour S. Automated detection of nonmelanoma skin cancer using digital images: a systematic review. BMC Med Imaging. 2019;19(1):21. Published 2019 Feb 28. doi:10.1186/s12880-019-0307-7
Foltz, 2024 [144]	Foltz EA, Witkowski A, Becker AL, et al. Artificial Intelligence Applied to Non-Invasive Imaging Modalities in Identification of Nonmelanoma Skin Cancer: A Systematic Review. Cancers (Basel). 2024;16(3):629. Published 2024 Feb 1. doi:10.3390/cancers16030629
Jones, 2022 [145]	Jones OT, Matin RN, van der Schaar M, et al. Artificial intelligence and machine learning algorithms for early detection of skin cancer in community and primary care settings: a systematic review. Lancet Digit Health. 2022;4(6):e466-e476. doi:10.1016/S2589-7500(22)00023-1
Dildar, 2021 [146]	Dildar M, Akram S, Irfan M, et al. Skin Cancer Detection: A Review Using Deep Learning Techniques. Int J Environ Res Public Health. 2021;18(10):5479. Published 2021 May 20. doi:10.3390/ijerph18105479
Kassem, 2021 [147]	Kassem MA, Hosny KM, Damaševičius R, Eltoukhy MM. Machine Learning and Deep Learning Methods for Skin Lesion Classification and Diagnosis: A Systematic Review. Diagnostics (Basel). 2021;11(8):1390. Published 2021 Jul 31. doi:10.3390/diagnostics11081390
Salinas, 2024 [148]	Salinas MP, Sepúlveda J, Hidalgo L, et al. A systematic review and meta-analysis of artificial intelligence versus clinicians for skin cancer diagnosis [published correction appears in NPJ Digit Med. 2024 May 24;7(1):141. doi: 10.1038/s41746-024-01138-0]. NPJ Digit Med. 2024;7(1):125. Published 2024 May 14. doi:10.1038/s41746-024-01103-x
Ruffano, 2018 [149]	Ferrante di Ruffano L, Takwoingi Y, Dinnes J, et al. Computer-assisted diagnosis techniques (dermoscopy and spectroscopy-based) for diagnosing skin cancer in adults. Cochrane Database Syst Rev. 2018;12(12):CD013186. Published 2018 Dec 4. doi:10.1002/14651858.CD013186
Furriel, 2024 [150]	Furriel BCRS, Oliveira BD, Prôa R, et al. Artificial intelligence for skin cancer detection and classification for clinical environment: a systematic review. Front Med (Lausanne). 2024;10:1305954. Published 2024 Jan 8. doi:10.3389/fmed.2023.1305954
Zhang, 2022 [151]	Zhang H, Lei H, Pang J. Diagnostic performance of radiomics in adrenal masses: A systematic review and meta-analysis. Front Oncol. 2022;12:975183. Published 2022 Sep 2. doi:10.3389/fonc.2022.975183
Ong, 2023 [152]	Ong W, Zhu L, Tan YL, et al. Application of Machine Learning for Differentiating Bone Malignancy on Imaging: A Systematic Review. Cancers (Basel). 2023;15(6):1837. Published 2023 Mar 18. doi:10.3390/cancers15061837
Salehi, 2024 [153]	Salehi MA, Mohammadi S, Harandi H, et al. Diagnostic Performance of Artificial Intelligence in Detection of Primary Malignant Bone Tumors: a Meta-Analysis. J Imaging Inform Med. 2024;37(2):766-777. doi:10.1007/s10278-023-00945-3
Zhong, 2023 [154]	Zhong J, Hu Y, Ge X, et al. A systematic review of radiomics in chondrosarcoma: assessment of study quality and clinical value needs handy tools. Eur Radiol. 2023;33(2):1433-1444. doi:10.1007/s00330-022-09060-3
Bai, 2024 [155]	Bai A, Si M, Xue P, Qu Y, Jiang Y. Artificial intelligence performance in detecting lymphoma from medical imaging: a systematic review and meta-analysis. BMC Med Inform Decis Mak. 2024;24(1):13. Published 2024 Jan 8. doi:10.1186/s12911-023-02397-9
Hinterwimmer, 2022 [156]	Hinterwimmer F, Consalvo S, Neumann J, Rueckert D, von Eisenhart-Rothe R, Burgkart R. Applications of machine learning for imaging-driven diagnosis of musculoskeletal malignancies-a scoping review. Eur Radiol. 2022;32(10):7173-7184. doi:10.1007/s00330-022-08981-3
Zhu, 2024 [157]	Zhu N, Meng X, Wang Z, et al. Radiomics in Diagnosis, Grading, and Treatment Response Assessment of Soft Tissue Sarcomas: A Systematic Review and Meta-analysis. Acad Radiol. Published online May 20, 2024. doi:10.1016/j.acra.2024.03.029
Dai, 2024 [158]	Dai X, Zhao B, Zang J, et al. Diagnostic Performance of Radiomics and Deep Learning to Identify Benign and Malignant Soft Tissue Tumors: A Systematic Review and Meta-analysis. Acad Radiol. Published online April 13, 2024. doi:10.1016/j.acra.2024.03.033
